# Supplementary material for: N,N-Diethyl-2-hy­droxy­ethanaminium 2,6-dioxo-5-(2,4,6-trinitro­phen­yl)-1,2,3,6-tetra­hydro­pyrimidin-4-olate dihydrate
Source: Acta Crystallogr Sect E Struct Rep Online. 2011 May 20;67(Pt 6):o1433–4. doi: 10.1107/S1600536811017363 (PMC3120611; doi:10.1107/S1600536811017363)
Supplement: Supplementary file 1 [file e-67-o1433-sup1.cif]

##############################################################################
#                                                                            #
# This CIF contains the data in a paper accepted for publication in          #
# Acta Crystallographica Section E. It conforms to the requirements of       #
# Notes for Authors for Acta Crystallographica Section E, and has been       #
# peer reviewed under the auspices of the IUCr Commission on Journals.       #
#                                                                            #
# Full details of the Crystallographic Information File format               #
# are given in the paper "The Crystallographic Information File (CIF):       #
# a New Standard Archive File for Crystallography" by S. R. Hall, F. H.      #
# Allen and I. D. Brown [Acta Cryst. (1991), A47, 655-685].                  #
#                                                                            #
# The current version of the core CIF dictionary is obtainable from          #
# ftp://ftp.iucr.org/pub/cif_core.dic.                                       #
#                                                                            #
# Software is freely available for graphical display of the structure(s)     #
# in this CIF. For information consult the CIF software page                 #
# http://www.iucr.org/resources/cif/software.                                #
#                                                                            #
# This file may be used for bona fide research purposes within the           #
# scientific community so long as proper attribution is given to the journal # 
# article from which it was obtained.                                        #
#                                                                            #
##############################################################################
data_global
_audit_creation_method     'SHELXL-97'
_journal_data_validation_number     ?
_journal_date_recd_electronic     2011-03-14
_journal_date_accepted     2011-05-08
_journal_name_full     'Acta Crystallographica, Section E'
_journal_year     2011
_journal_volume     67
_journal_issue      6
_journal_page_first     o1433
_journal_page_last     o1434
_journal_paper_category     QO
_journal_coeditor_code     SU2264
_publ_contact_author_name     'Doraisamyraja Kalaivani'
_publ_contact_author_address
;
PG and Research Department of Chemistry
Seethalakshmi Ramaswami College,
Tiruchirappalli 620 002,
Tamil Nadu, India
;
_publ_contact_author_email     'kalaivbalaj@yahoo.co.in'
_publ_contact_author_fax     ' '
_publ_contact_author_phone     '+91-9894655213'
_publ_section_title
;
<i>N</i>,<i>N</i>-Diethyl-2-hydroxyethanaminium
2,6-dioxo-5-(2,4,6-trinitrophenyl)-1,2,3,6-tetrahydropyrimidin-4-olate
dihydrate
;
loop_
    _publ_author_name
    _publ_author_address
    'Manickam Buvaneswari'
;
PG and Research Department of Chemistry
Seethalakshmi Ramaswami College,
Tiruchirappalli 620 002, Tamil Nadu, India
;
    'Doraisamyraja Kalaivani'
;
PG and Research Department of Chemistry
Seethalakshmi Ramaswami College,
Tiruchirappalli 620 002, Tamil Nadu, India
;
data_I
_audit_creation_method     SHELXL-97
_chemical_name_systematic
;
<i>N</i>,<i>N</i>-Diethyl-2-hydroxyethanaminium
2,6-dioxo-5-(2,4,6-trinitrophenyl)-1,2,3,6-tetrahydropyrimidin-4-olate
dihydrate
;
_chemical_name_common     ?
_chemical_formula_moiety     'C6 H16 N O +, C10 H4 N5 O9 -, 2(H2 O)'
_chemical_formula_sum     'C16 H24 N6 O12'
_chemical_formula_iupac     'C6 H16 N O +, C10 H4 N5 O9 -, 2H2 O'
_chemical_formula_weight     492.41
_chemical_melting_point     ?
_symmetry_cell_setting     monoclinic
_symmetry_space_group_name_H-M     'P 21/n'
_symmetry_space_group_name_Hall     '-P 2yn'
loop_
    _symmetry_equiv_pos_as_xyz
    'x, y, z'
    '-x+1/2, y+1/2, -z+1/2'
    '-x, -y, -z'
    'x-1/2, -y-1/2, z-1/2'
_cell_length_a     8.3792(2)
_cell_length_b     21.7673(4)
_cell_length_c     12.0894(2)
_cell_angle_alpha     90.00
_cell_angle_beta     96.1180(10)
_cell_angle_gamma     90.00
_cell_volume     2192.46(8)
_cell_formula_units_Z     4
_cell_measurement_reflns_used     5467
_cell_measurement_theta_min     2.61
_cell_measurement_theta_max     24.78
_cell_measurement_temperature     293(2)
_exptl_crystal_description     block
_exptl_crystal_colour     red
_exptl_crystal_size_max     0.30
_exptl_crystal_size_mid     0.25
_exptl_crystal_size_min     0.20
_exptl_crystal_density_diffrn     1.492
_exptl_crystal_density_meas     ?
_exptl_crystal_density_method     'not measured'
_exptl_crystal_F_000     1032
_exptl_absorpt_coefficient_mu     0.129
_exptl_absorpt_correction_type     multi-scan
_exptl_absorpt_process_details     '(SADABS; Bruker 1999)'
_exptl_absorpt_correction_T_min     0.8924
_exptl_absorpt_correction_T_max     0.9747
_exptl_special_details
;
;
_diffrn_ambient_temperature     293(2)
_diffrn_radiation_type     MoK\a
_diffrn_radiation_wavelength     0.71073
_diffrn_radiation_source     'fine-focus sealed tube'
_diffrn_radiation_monochromator     graphite
_diffrn_measurement_device_type     'Bruker Kappa APEXII CCD'
_diffrn_measurement_method     '\w and \f'
_diffrn_detector_area_resol_mean     ?
_diffrn_reflns_number     23280
_diffrn_reflns_av_R_equivalents     0.0366
_diffrn_reflns_av_sigmaI/netI     0.0287
_diffrn_reflns_theta_min     1.87
_diffrn_reflns_theta_max     26.77
_diffrn_reflns_theta_full     26.77
_diffrn_measured_fraction_theta_max     1.000
_diffrn_measured_fraction_theta_full     1.000
_diffrn_reflns_limit_h_min     -10
_diffrn_reflns_limit_h_max     10
_diffrn_reflns_limit_k_min     -27
_diffrn_reflns_limit_k_max     27
_diffrn_reflns_limit_l_min     -15
_diffrn_reflns_limit_l_max     15
_diffrn_standards_number     ?
_diffrn_standards_interval_count     ?
_diffrn_standards_interval_time     ?
_diffrn_standards_decay_%     0
_refine_special_details
;
Refinement of <i>F</i>^2^ against ALL reflections. The weighted <i>R</i>-factor
<i>wR</i> and goodness of fit <i>S</i> are based on <i>F</i>^2^, conventional
<i>R</i>-factors <i>R</i> are based on <i>F</i>, with <i>F</i> set to zero for
negative <i>F</i>^2^. The threshold expression of <i>F</i>^2^ >
\s(<i>F</i>^2^) is used only for calculating <i>R</i>-factors(gt) <i>etc</i>.
and is not relevant to the choice of reflections for refinement.
<i>R</i>-factors based on <i>F</i>^2^ are statistically about twice as large
as those based on <i>F</i>, and <i>R</i>- factors based on ALL data will be
even larger.
;
_reflns_number_total     4686
_reflns_number_gt     3492
_reflns_threshold_expression     I>2sigma(I)
_refine_ls_structure_factor_coef     Fsqd
_refine_ls_matrix_type     full
_refine_ls_R_factor_all     0.0633
_refine_ls_R_factor_gt     0.0421
_refine_ls_wR_factor_gt     0.1115
_refine_ls_wR_factor_ref     0.1314
_refine_ls_goodness_of_fit_ref     1.077
_refine_ls_restrained_S_all     1.078
_refine_ls_number_reflns     4686
_refine_ls_number_parameters     338
_refine_ls_number_restraints     6
_refine_ls_hydrogen_treatment     mixed
_refine_ls_weighting_scheme     calc
_refine_ls_weighting_details
         'calc w=1/[\s^2^(Fo^2^)+(0.0694P)^2^+0.4079P] where P=(Fo^2^+2Fc^2^)/3'
_atom_sites_solution_hydrogens     geom
_atom_sites_solution_primary     direct
_atom_sites_solution_secondary     difmap
_refine_ls_shift/su_max     0.000
_refine_ls_shift/su_mean     0.000
_refine_diff_density_max     0.361
_refine_diff_density_min     -0.320
_refine_ls_extinction_method     none
_refine_ls_extinction_coef     ?
loop_
    _atom_type_symbol
    _atom_type_description
    _atom_type_scat_dispersion_real
    _atom_type_scat_dispersion_imag
    _atom_type_scat_source
    'C' 'C' 0.0033 0.0016
                         'International Tables Vol C Tables 4.2.6.8 and 6.1.1.4'
    'H' 'H' 0.0000 0.0000
                         'International Tables Vol C Tables 4.2.6.8 and 6.1.1.4'
    'N' 'N' 0.0061 0.0033
                         'International Tables Vol C Tables 4.2.6.8 and 6.1.1.4'
    'O' 'O' 0.0106 0.0060
                         'International Tables Vol C Tables 4.2.6.8 and 6.1.1.4'
_computing_data_collection     'APEX2 (Bruker, 2004)'
_computing_cell_refinement     'SAINT-Plus (Bruker, 2004)'
_computing_data_reduction     'SAINT-Plus and XPREP (Bruker, 2004)'
_computing_structure_solution     'SIR92 (Altomare <i>et al.</i>, 1993)'
_computing_structure_refinement     'SHELXL97 (Sheldrick, 2008)'
_computing_molecular_graphics
             'ORTEP-3 (Farrugia, 1997) and Mercury (Macrae <i>et al.</i>, 2006)'
_computing_publication_material     'PLATON (Spek, 2009)'
loop_
    _atom_site_type_symbol
    _atom_site_label
    _atom_site_fract_x
    _atom_site_fract_y
    _atom_site_fract_z
    _atom_site_U_iso_or_equiv
    _atom_site_adp_type
    _atom_site_calc_flag
    _atom_site_refinement_flags
    _atom_site_occupancy
    _atom_site_symmetry_multiplicity
    _atom_site_disorder_assembly
    _atom_site_disorder_group
    C C1 0.7186(2) 0.41169(8) 0.30054(14) 0.0306(4) Uani d . 1 1 . .
    C C2 0.5959(2) 0.43691(8) 0.11393(15) 0.0388(4) Uani d . 1 1 . .
    C C3 0.6102(2) 0.51490(7) 0.25866(14) 0.0300(4) Uani d . 1 1 . .
    C C4 0.6886(2) 0.47250(7) 0.33442(14) 0.0292(4) Uani d . 1 1 . .
    C C5 0.73603(19) 0.49194(7) 0.44825(13) 0.0266(3) Uani d . 1 1 . .
    C C6 0.81044(19) 0.54867(8) 0.47588(14) 0.0302(4) Uani d . 1 1 . .
    C C7 0.8515(2) 0.56930(8) 0.58266(15) 0.0356(4) Uani d . 1 1 . .
    H H7 0.8973 0.6079 0.5960 0.043 Uiso calc R 1 1 . .
    C C8 0.8230(2) 0.53139(8) 0.66853(15) 0.0350(4) Uani d . 1 1 . .
    C C9 0.7534(2) 0.47444(8) 0.65025(15) 0.0327(4) Uani d . 1 1 . .
    H H9 0.7364 0.4487 0.7092 0.039 Uiso calc R 1 1 . .
    C C10 0.70989(19) 0.45705(7) 0.54204(14) 0.0286(4) Uani d . 1 1 . .
    C C11 0.4444(3) 0.22119(12) 0.27523(19) 0.0554(6) Uani d . 1 1 . .
    H H11A 0.5560 0.2339 0.2822 0.067 Uiso calc R 1 1 . .
    H H11B 0.4334 0.1863 0.2251 0.067 Uiso calc R 1 1 . .
    C C12 0.3427(4) 0.27264(14) 0.2257(2) 0.0765(8) Uani d . 1 1 . .
    H H12A 0.2315 0.2631 0.2295 0.115 Uiso calc R 1 1 . .
    H H12B 0.3616 0.2782 0.1494 0.115 Uiso calc R 1 1 . .
    H H12C 0.3695 0.3098 0.2664 0.115 Uiso calc R 1 1 . .
    C C13 0.4327(3) 0.25114(9) 0.47133(18) 0.0488(5) Uani d . 1 1 . .
    H H13A 0.3762 0.2878 0.4436 0.059 Uiso calc R 1 1 . .
    H H13B 0.5466 0.2604 0.4794 0.059 Uiso calc R 1 1 . .
    C C14 0.3828(3) 0.23605(10) 0.58351(17) 0.0475(5) Uani d . 1 1 . .
    H H14A 0.4519 0.2039 0.6172 0.057 Uiso calc R 1 1 . .
    H H14B 0.3969 0.2721 0.6307 0.057 Uiso calc R 1 1 . .
    C C15 0.4762(3) 0.14050(9) 0.42105(19) 0.0504(5) Uani d . 1 1 . .
    H H15A 0.4378 0.1276 0.4903 0.060 Uiso calc R 1 1 . .
    H H15B 0.4401 0.1103 0.3648 0.060 Uiso calc R 1 1 . .
    C C16 0.6552(3) 0.14057(14) 0.4358(2) 0.0731(8) Uani d . 1 1 . .
    H H16A 0.6949 0.1503 0.3663 0.110 Uiso calc R 1 1 . .
    H H16B 0.6933 0.1007 0.4602 0.110 Uiso calc R 1 1 . .
    H H16C 0.6926 0.1707 0.4905 0.110 Uiso calc R 1 1 . .
    N N1 0.6672(2) 0.39757(7) 0.19009(13) 0.0372(4) Uani d . 1 1 . .
    N N2 0.5695(2) 0.49417(7) 0.15108(13) 0.0399(4) Uani d . 1 1 . .
    N N3 0.85714(19) 0.59043(7) 0.38903(14) 0.0390(4) Uani d . 1 1 . .
    N N4 0.8702(2) 0.55069(9) 0.78267(15) 0.0504(4) Uani d . 1 1 . .
    N N5 0.62095(18) 0.39864(6) 0.53118(12) 0.0323(3) Uani d . 1 1 . .
    N N6 0.4013(2) 0.20141(7) 0.38774(14) 0.0391(4) Uani d . 1 1 . .
    O O1 0.78610(16) 0.37089(6) 0.35927(10) 0.0405(3) Uani d . 1 1 . .
    O O2 0.5564(2) 0.42190(6) 0.01670(11) 0.0583(4) Uani d . 1 1 . .
    O O1W 0.42307(17) 0.66131(6) 0.15158(11) 0.0433(3) Uani d D 1 1 . .
    O O3 0.57236(15) 0.56815(5) 0.28132(10) 0.0351(3) Uani d . 1 1 . .
    O O2W 0.9751(3) 0.27123(10) 0.4379(2) 0.1173(10) Uani d D 1 1 . .
    O O4 0.8348(2) 0.64511(6) 0.40147(14) 0.0615(4) Uani d . 1 1 . .
    O O5 0.92002(16) 0.56847(7) 0.31178(12) 0.0482(4) Uani d . 1 1 . .
    O O6 0.9235(3) 0.60220(9) 0.79794(14) 0.0794(6) Uani d . 1 1 . .
    O O7 0.8528(3) 0.51453(9) 0.85712(14) 0.0882(7) Uani d . 1 1 . .
    O O8 0.66984(18) 0.35673(6) 0.59242(12) 0.0486(4) Uani d . 1 1 . .
    O O9 0.50041(15) 0.39638(6) 0.46545(11) 0.0408(3) Uani d . 1 1 . .
    O O10 0.22086(17) 0.21639(6) 0.57806(12) 0.0449(3) Uani d . 1 1 . .
    H H10 0.1618 0.2438 0.5511 0.071(8) Uiso calc R 1 1 . .
    H H6 0.294(3) 0.1935(11) 0.377(2) 0.063(7) Uiso d . 1 1 . .
    H H1A 0.686(3) 0.3612(11) 0.1685(19) 0.052(6) Uiso d . 1 1 . .
    H H2A 0.526(3) 0.5191(10) 0.1057(18) 0.044(6) Uiso d . 1 1 . .
    H H1W 0.467(3) 0.6368(9) 0.2074(13) 0.071(8) Uiso d D 1 1 . .
    H H2W 0.424(4) 0.6446(11) 0.0830(10) 0.091(10) Uiso d D 1 1 . .
    H H4W 0.978(5) 0.2365(12) 0.393(3) 0.162(18) Uiso d D 1 1 . .
    H H3W 0.895(4) 0.2983(15) 0.411(3) 0.160(17) Uiso d D 1 1 . .
loop_
    _atom_site_aniso_label
    _atom_site_aniso_U_11
    _atom_site_aniso_U_22
    _atom_site_aniso_U_33
    _atom_site_aniso_U_12
    _atom_site_aniso_U_13
    _atom_site_aniso_U_23
    C1 0.0348(9) 0.0271(8) 0.0296(9) 0.0051(7) 0.0016(7) -0.0002(7)
    C2 0.0517(11) 0.0312(9) 0.0317(9) 0.0083(8) -0.0043(8) -0.0032(8)
    C3 0.0314(8) 0.0280(8) 0.0301(9) 0.0034(7) 0.0004(7) -0.0016(7)
    C4 0.0326(9) 0.0261(8) 0.0279(8) 0.0042(7) -0.0011(7) -0.0002(7)
    C5 0.0244(8) 0.0238(8) 0.0306(8) 0.0049(6) -0.0014(6) -0.0006(6)
    C6 0.0292(8) 0.0260(8) 0.0347(9) 0.0010(6) -0.0005(7) 0.0006(7)
    C7 0.0334(9) 0.0296(9) 0.0425(10) -0.0024(7) -0.0016(7) -0.0068(8)
    C8 0.0330(9) 0.0385(10) 0.0318(9) 0.0007(7) -0.0046(7) -0.0087(8)
    C9 0.0334(9) 0.0329(9) 0.0306(9) 0.0022(7) -0.0021(7) 0.0028(7)
    C10 0.0282(8) 0.0234(8) 0.0332(9) 0.0010(6) -0.0017(6) -0.0008(7)
    C11 0.0560(13) 0.0660(15) 0.0457(12) -0.0002(11) 0.0114(10) 0.0030(11)
    C12 0.0832(19) 0.085(2) 0.0612(16) 0.0084(15) 0.0074(14) 0.0235(14)
    C13 0.0556(13) 0.0366(10) 0.0552(13) -0.0108(9) 0.0103(10) -0.0117(9)
    C14 0.0560(13) 0.0404(11) 0.0445(11) -0.0031(9) -0.0013(9) -0.0096(9)
    C15 0.0569(13) 0.0376(11) 0.0558(13) 0.0069(9) 0.0021(10) -0.0051(9)
    C16 0.0578(15) 0.0869(19) 0.0718(17) 0.0213(14) -0.0061(12) -0.0082(15)
    N1 0.0529(10) 0.0254(8) 0.0319(8) 0.0097(7) -0.0019(7) -0.0048(6)
    N2 0.0599(11) 0.0290(8) 0.0278(8) 0.0144(7) -0.0094(7) -0.0010(6)
    N3 0.0379(8) 0.0326(8) 0.0460(9) -0.0053(6) 0.0016(7) 0.0030(7)
    N4 0.0570(11) 0.0543(11) 0.0378(9) -0.0070(9) -0.0040(8) -0.0117(8)
    N5 0.0382(8) 0.0256(7) 0.0328(8) -0.0008(6) 0.0016(6) 0.0000(6)
    N6 0.0398(9) 0.0343(8) 0.0432(9) -0.0031(7) 0.0049(7) -0.0058(7)
    O1 0.0522(8) 0.0303(6) 0.0374(7) 0.0153(6) -0.0020(6) 0.0024(5)
    O2 0.0989(13) 0.0384(8) 0.0327(7) 0.0199(8) -0.0160(7) -0.0091(6)
    O1W 0.0544(8) 0.0367(7) 0.0372(8) 0.0126(6) -0.0024(6) 0.0005(6)
    O3 0.0445(7) 0.0252(6) 0.0340(6) 0.0100(5) -0.0029(5) -0.0019(5)
    O2W 0.142(2) 0.0625(13) 0.128(2) 0.0511(14) -0.0737(17) -0.0340(13)
    O4 0.0903(13) 0.0250(7) 0.0697(11) -0.0070(7) 0.0110(9) 0.0037(7)
    O5 0.0441(8) 0.0523(8) 0.0502(8) 0.0017(6) 0.0148(7) 0.0066(7)
    O6 0.1110(16) 0.0719(12) 0.0536(10) -0.0391(11) 0.0006(10) -0.0260(9)
    O7 0.150(2) 0.0752(13) 0.0342(9) -0.0199(13) -0.0119(10) -0.0011(9)
    O8 0.0660(10) 0.0280(7) 0.0497(8) -0.0008(6) -0.0039(7) 0.0100(6)
    O9 0.0360(7) 0.0376(7) 0.0469(8) -0.0067(5) -0.0036(6) -0.0036(6)
    O10 0.0520(8) 0.0322(7) 0.0504(8) -0.0001(6) 0.0049(6) 0.0069(6)
_geom_special_details
;
All e.s.d.'s (except the e.s.d. in the dihedral angle between two l.s. planes)
are estimated using the full covariance matrix. The cell e.s.d.'s are taken
into account individually in the estimation of e.s.d.'s in distances, angles
and torsion angles; correlations between e.s.d.'s in cell parameters are only
used when they are defined by crystal symmetry. An approximate (isotropic)
treatment of cell e.s.d.'s is used for estimating e.s.d.'s involving l.s.
planes.
;
loop_
    _geom_bond_atom_site_label_1
    _geom_bond_atom_site_label_2
    _geom_bond_site_symmetry_2
    _geom_bond_distance
    _geom_bond_publ_flag
    C1 O1 . 1.236(2) ?
    C1 N1 . 1.393(2) ?
    C1 C4 . 1.416(2) ?
    C2 O2 . 1.231(2) ?
    C2 N1 . 1.350(2) ?
    C2 N2 . 1.351(2) ?
    C3 O3 . 1.240(2) ?
    C3 N2 . 1.385(2) ?
    C3 C4 . 1.412(2) ?
    C4 C5 . 1.454(2) ?
    C5 C10 . 1.401(2) ?
    C5 C6 . 1.407(2) ?
    C6 C7 . 1.376(2) ?
    C6 N3 . 1.473(2) ?
    C7 C8 . 1.367(3) ?
    C7 H7 . 0.9300 ?
    C8 C9 . 1.378(2) ?
    C8 N4 . 1.456(2) ?
    C9 C10 . 1.373(2) ?
    C9 H9 . 0.9300 ?
    C10 N5 . 1.472(2) ?
    C11 C12 . 1.493(3) ?
    C11 N6 . 1.507(3) ?
    C11 H11A . 0.9700 ?
    C11 H11B . 0.9700 ?
    C12 H12A . 0.9600 ?
    C12 H12B . 0.9600 ?
    C12 H12C . 0.9600 ?
    C13 N6 . 1.485(2) ?
    C13 C14 . 1.497(3) ?
    C13 H13A . 0.9700 ?
    C13 H13B . 0.9700 ?
    C14 O10 . 1.418(3) ?
    C14 H14A . 0.9700 ?
    C14 H14B . 0.9700 ?
    C15 C16 . 1.492(3) ?
    C15 N6 . 1.503(3) ?
    C15 H15A . 0.9700 ?
    C15 H15B . 0.9700 ?
    C16 H16A . 0.9600 ?
    C16 H16B . 0.9600 ?
    C16 H16C . 0.9600 ?
    N1 H1A . 0.85(2) ?
    N2 H2A . 0.83(2) ?
    N3 O4 . 1.217(2) ?
    N3 O5 . 1.218(2) ?
    N4 O6 . 1.214(2) ?
    N4 O7 . 1.216(2) ?
    N5 O9 . 1.2177(19) ?
    N5 O8 . 1.2180(18) ?
    N6 H6 . 0.91(3) ?
    O1W H1W . 0.908(9) ?
    O1W H2W . 0.907(9) ?
    O2W H4W . 0.933(10) ?
    O2W H3W . 0.929(10) ?
    O10 H10 . 0.8200 ?
loop_
    _geom_angle_atom_site_label_1
    _geom_angle_atom_site_label_2
    _geom_angle_atom_site_label_3
    _geom_angle_site_symmetry_1
    _geom_angle_site_symmetry_3
    _geom_angle
    _geom_angle_publ_flag
    O1 C1 N1 . . 117.90(15) ?
    O1 C1 C4 . . 126.17(15) ?
    N1 C1 C4 . . 115.93(14) ?
    O2 C2 N1 . . 122.52(17) ?
    O2 C2 N2 . . 121.69(17) ?
    N1 C2 N2 . . 115.79(16) ?
    O3 C3 N2 . . 117.98(15) ?
    O3 C3 C4 . . 125.44(15) ?
    N2 C3 C4 . . 116.56(15) ?
    C3 C4 C1 . . 120.54(15) ?
    C3 C4 C5 . . 119.01(14) ?
    C1 C4 C5 . . 120.44(14) ?
    C10 C5 C6 . . 112.77(14) ?
    C10 C5 C4 . . 123.89(15) ?
    C6 C5 C4 . . 123.33(15) ?
    C7 C6 C5 . . 124.70(16) ?
    C7 C6 N3 . . 114.12(15) ?
    C5 C6 N3 . . 121.13(15) ?
    C8 C7 C6 . . 117.98(16) ?
    C8 C7 H7 . . 121.0 ?
    C6 C7 H7 . . 121.0 ?
    C7 C8 C9 . . 121.78(16) ?
    C7 C8 N4 . . 119.59(16) ?
    C9 C8 N4 . . 118.62(17) ?
    C10 C9 C8 . . 117.76(16) ?
    C10 C9 H9 . . 121.1 ?
    C8 C9 H9 . . 121.1 ?
    C9 C10 C5 . . 124.95(15) ?
    C9 C10 N5 . . 113.79(15) ?
    C5 C10 N5 . . 121.14(14) ?
    C12 C11 N6 . . 113.3(2) ?
    C12 C11 H11A . . 108.9 ?
    N6 C11 H11A . . 108.9 ?
    C12 C11 H11B . . 108.9 ?
    N6 C11 H11B . . 108.9 ?
    H11A C11 H11B . . 107.7 ?
    C11 C12 H12A . . 109.5 ?
    C11 C12 H12B . . 109.5 ?
    H12A C12 H12B . . 109.5 ?
    C11 C12 H12C . . 109.5 ?
    H12A C12 H12C . . 109.5 ?
    H12B C12 H12C . . 109.5 ?
    N6 C13 C14 . . 114.21(16) ?
    N6 C13 H13A . . 108.7 ?
    C14 C13 H13A . . 108.7 ?
    N6 C13 H13B . . 108.7 ?
    C14 C13 H13B . . 108.7 ?
    H13A C13 H13B . . 107.6 ?
    O10 C14 C13 . . 112.47(17) ?
    O10 C14 H14A . . 109.1 ?
    C13 C14 H14A . . 109.1 ?
    O10 C14 H14B . . 109.1 ?
    C13 C14 H14B . . 109.1 ?
    H14A C14 H14B . . 107.8 ?
    C16 C15 N6 . . 114.6(2) ?
    C16 C15 H15A . . 108.6 ?
    N6 C15 H15A . . 108.6 ?
    C16 C15 H15B . . 108.6 ?
    N6 C15 H15B . . 108.6 ?
    H15A C15 H15B . . 107.6 ?
    C15 C16 H16A . . 109.5 ?
    C15 C16 H16B . . 109.5 ?
    H16A C16 H16B . . 109.5 ?
    C15 C16 H16C . . 109.5 ?
    H16A C16 H16C . . 109.5 ?
    H16B C16 H16C . . 109.5 ?
    C2 N1 C1 . . 125.68(15) ?
    C2 N1 H1A . . 117.5(15) ?
    C1 N1 H1A . . 116.8(15) ?
    C2 N2 C3 . . 125.47(16) ?
    C2 N2 H2A . . 117.4(15) ?
    C3 N2 H2A . . 117.1(15) ?
    O4 N3 O5 . . 124.29(17) ?
    O4 N3 C6 . . 117.36(16) ?
    O5 N3 C6 . . 118.30(15) ?
    O6 N4 O7 . . 123.81(18) ?
    O6 N4 C8 . . 117.96(19) ?
    O7 N4 C8 . . 118.22(17) ?
    O9 N5 O8 . . 124.63(15) ?
    O9 N5 C10 . . 118.02(14) ?
    O8 N5 C10 . . 117.27(14) ?
    C13 N6 C15 . . 114.97(17) ?
    C13 N6 C11 . . 111.34(16) ?
    C15 N6 C11 . . 111.13(17) ?
    C13 N6 H6 . . 109.8(16) ?
    C15 N6 H6 . . 104.4(16) ?
    C11 N6 H6 . . 104.5(16) ?
    H1W O1W H2W . . 113.6(14) ?
    H4W O2W H3W . . 111.6(16) ?
    C14 O10 H10 . . 109.5 ?
loop_
    _geom_torsion_atom_site_label_1
    _geom_torsion_atom_site_label_2
    _geom_torsion_atom_site_label_3
    _geom_torsion_atom_site_label_4
    _geom_torsion_site_symmetry_1
    _geom_torsion_site_symmetry_2
    _geom_torsion_site_symmetry_3
    _geom_torsion_site_symmetry_4
    _geom_torsion
    _geom_torsion_publ_flag
    O3 C3 C4 C1 . . . . 176.75(17) ?
    N2 C3 C4 C1 . . . . -1.6(2) ?
    O3 C3 C4 C5 . . . . -2.4(3) ?
    N2 C3 C4 C5 . . . . 179.24(16) ?
    O1 C1 C4 C3 . . . . 179.91(17) ?
    N1 C1 C4 C3 . . . . 0.3(2) ?
    O1 C1 C4 C5 . . . . -1.0(3) ?
    N1 C1 C4 C5 . . . . 179.45(15) ?
    C3 C4 C5 C10 . . . . 134.25(17) ?
    C1 C4 C5 C10 . . . . -44.9(2) ?
    C3 C4 C5 C6 . . . . -44.4(2) ?
    C1 C4 C5 C6 . . . . 136.50(17) ?
    C10 C5 C6 C7 . . . . -1.2(2) ?
    C4 C5 C6 C7 . . . . 177.56(16) ?
    C10 C5 C6 N3 . . . . 176.24(15) ?
    C4 C5 C6 N3 . . . . -5.0(2) ?
    C5 C6 C7 C8 . . . . 2.2(3) ?
    N3 C6 C7 C8 . . . . -175.40(16) ?
    C6 C7 C8 C9 . . . . -0.9(3) ?
    C6 C7 C8 N4 . . . . 177.78(16) ?
    C7 C8 C9 C10 . . . . -1.3(3) ?
    N4 C8 C9 C10 . . . . -179.93(16) ?
    C8 C9 C10 C5 . . . . 2.4(3) ?
    C8 C9 C10 N5 . . . . -173.72(15) ?
    C6 C5 C10 C9 . . . . -1.2(2) ?
    C4 C5 C10 C9 . . . . -179.92(16) ?
    C6 C5 C10 N5 . . . . 174.67(14) ?
    C4 C5 C10 N5 . . . . -4.1(2) ?
    N6 C13 C14 O10 . . . . -53.0(2) ?
    O2 C2 N1 C1 . . . . 178.4(2) ?
    N2 C2 N1 C1 . . . . -2.0(3) ?
    O1 C1 N1 C2 . . . . -178.03(18) ?
    C4 C1 N1 C2 . . . . 1.6(3) ?
    O2 C2 N2 C3 . . . . -179.9(2) ?
    N1 C2 N2 C3 . . . . 0.4(3) ?
    O3 C3 N2 C2 . . . . -177.22(18) ?
    C4 C3 N2 C2 . . . . 1.3(3) ?
    C7 C6 N3 O4 . . . . -42.6(2) ?
    C5 C6 N3 O4 . . . . 139.73(18) ?
    C7 C6 N3 O5 . . . . 135.05(17) ?
    C5 C6 N3 O5 . . . . -42.6(2) ?
    C7 C8 N4 O6 . . . . 5.1(3) ?
    C9 C8 N4 O6 . . . . -176.2(2) ?
    C7 C8 N4 O7 . . . . -175.4(2) ?
    C9 C8 N4 O7 . . . . 3.3(3) ?
    C9 C10 N5 O9 . . . . 133.96(16) ?
    C5 C10 N5 O9 . . . . -42.3(2) ?
    C9 C10 N5 O8 . . . . -42.9(2) ?
    C5 C10 N5 O8 . . . . 140.79(16) ?
    C14 C13 N6 C15 . . . . -56.2(2) ?
    C14 C13 N6 C11 . . . . 176.34(19) ?
    C16 C15 N6 C13 . . . . -64.0(3) ?
    C16 C15 N6 C11 . . . . 63.6(2) ?
    C12 C11 N6 C13 . . . . -64.7(3) ?
    C12 C11 N6 C15 . . . . 165.7(2) ?
loop_
    _geom_hbond_atom_site_label_D
    _geom_hbond_atom_site_label_H
    _geom_hbond_atom_site_label_A
    _geom_hbond_site_symmetry_A
    _geom_hbond_distance_DH
    _geom_hbond_distance_HA
    _geom_hbond_distance_DA
    _geom_hbond_angle_DHA
    O10 H10 O2W 1_455 0.82 2.05 2.792(2) 150
    O10 H10 O4 3_666 0.82 2.49 3.0648(19) 129
    N6 H6 O1W 2_545 0.91(3) 1.95(3) 2.846(2) 170(2)
    N1 H1A O10 4_665 0.85(2) 2.05(3) 2.884(2) 166(2)
    N2 H2A O2 3_665 0.83(2) 2.03(2) 2.847(2) 173(2)
    O1W H2W O2 3_665 0.907(9) 1.902(15) 2.7431(19) 154(2)
    O2W H4W O1W 2_645 0.933(10) 1.937(18) 2.796(3) 152(3)
    O1W H1W O3 . 0.908(9) 1.908(13) 2.7783(17) 160(2)
    O2W H3W O1 . 0.929(10) 1.894(16) 2.792(2) 162(4)
