# Supplementary material for: N,N-Diethyl-2-hy­droxy­ethanaminium 2,6-dioxo-5-(2,4,6-trinitro­phen­yl)-1,2,3,6-tetra­hydro­pyrimidin-4-olate dihydrate
Source: Acta Crystallogr Sect E Struct Rep Online. 2011 May 20;67(Pt 6):o1433–4. doi: 10.1107/S1600536811017363 (PMC3120611; doi:10.1107/S1600536811017363)
Supplement: Supplementary file 2 [file e-67-o1433-Isup2.hkl]

# 
# h,k,l, Fc-squared, Fo-squared, sigma(Fo-squared) and status flag 
# 
data_I
_shelx_title ' DEL in P2(1)/n' 
_shelx_refln_list_code          4 
_shelx_F_calc_maximum      265.69 
_exptl_crystal_F_000      1032.00 
_reflns_d_resolution_high  0.7889 
 
loop_ 
 _symmetry_equiv_pos_as_xyz 
 'x, y, z' 
 '-x+1/2, y+1/2, -z+1/2' 
 '-x, -y, -z' 
 'x-1/2, -y-1/2, z-1/2' 
 
_cell_length_a     8.3792 
_cell_length_b    21.7673 
_cell_length_c    12.0894 
_cell_angle_alpha  90.000 
_cell_angle_beta   96.118 
_cell_angle_gamma  90.000 
 
_shelx_F_squared_multiplier     1.000 
 
loop_ 
 _refln_index_h 
 _refln_index_k 
 _refln_index_l 
 _refln_F_squared_calc 
 _refln_F_squared_meas 
 _refln_F_squared_sigma 
 _refln_observed_status 
   2   0   0      180.78      227.33      7.72 o 
   4   0   0     3334.01     3043.22     55.46 o 
   6   0   0      164.42      152.74      9.10 o 
   8   0   0       47.98       60.71      8.58 o 
  10   0   0       17.23       13.16      6.69 o 
   1   1   0      661.10      693.82      7.77 o 
   2   1   0     4239.30     4124.96     42.94 o 
   3   1   0     2677.31     2581.59     30.42 o 
   4   1   0     3786.58     3925.24     49.34 o 
   5   1   0        8.57        6.00      2.57 o 
   6   1   0        0.66       -2.63      2.63 o 
   7   1   0      465.74      440.89     11.33 o 
   8   1   0        8.70        8.25      3.77 o 
   9   1   0      178.56      195.56     10.24 o 
  10   1   0        1.54       -0.50      4.10 o 
   0   2   0    15058.10       -0.05      0.16 o 
   1   2   0     2244.54     2281.89     21.36 o 
   2   2   0     4888.89     4719.05     48.91 o 
   3   2   0     1122.35     1143.31     14.10 o 
   4   2   0      198.60      209.76      5.41 o 
   5   2   0     1778.19     1745.22     25.32 o 
   6   2   0       10.32        4.41      2.90 o 
   7   2   0        7.95        6.44      3.64 o 
   8   2   0        0.04        3.19      3.47 o 
   9   2   0       12.79        0.63      3.87 o 
  10   2   0        4.08        4.10      4.46 o 
   1   3   0     2697.16     2636.84     24.67 o 
   2   3   0    70588.88    53383.87    539.79 o 
   3   3   0      617.90      621.75      8.86 o 
   4   3   0       12.93       16.73      2.19 o 
   5   3   0       15.49       16.72      2.79 o 
   6   3   0      198.98      168.68      6.75 o 
   7   3   0      221.89      254.31      8.73 o 
   8   3   0       23.18       28.24      4.62 o 
   9   3   0       61.26       61.77      6.90 o 
  10   3   0        5.37        5.30      5.11 o 
   0   4   0      146.56      116.15      2.78 o 
   1   4   0     3064.07     3032.29     31.65 o 
   2   4   0      345.95      385.93      5.87 o 
   3   4   0     8116.26     8078.63     83.30 o 
   4   4   0      123.31      112.40      5.13 o 
   5   4   0        6.02        4.20      2.33 o 
   6   4   0     1065.70     1025.44     16.59 o 
   7   4   0        0.11       -2.15      3.14 o 
   8   4   0        6.59       -2.02      3.46 o 
   9   4   0       12.37       10.49      6.35 o 
  10   4   0        0.08        1.56      4.78 o 
   1   5   0     1120.88     1104.67     18.39 o 
   2   5   0       35.71       29.54      1.82 o 
   3   5   0     1222.90     1366.89     17.72 o 
   4   5   0     1653.83     1701.20     20.70 o 
   5   5   0       28.65       25.84      3.30 o 
   6   5   0      372.67      383.60      9.19 o 
   7   5   0      149.74      161.15      7.34 o 
   8   5   0       78.81       64.26      7.37 o 
   9   5   0        3.21        3.08      4.34 o 
  10   5   0       26.26       22.62      5.89 o 
   0   6   0    11700.91    11034.48    150.11 o 
   1   6   0      196.62      223.23      3.90 o 
   2   6   0     5260.12     5507.16     57.24 o 
   3   6   0      434.97      426.10      7.55 o 
   4   6   0      316.08      336.33      6.64 o 
   5   6   0      989.42     1032.76     14.82 o 
   6   6   0        0.10       -2.50      2.50 o 
   7   6   0      190.87      186.33      7.23 o 
   8   6   0        0.31       -3.51      3.51 o 
   9   6   0        0.41       -3.94      4.06 o 
  10   6   0        0.04       -2.18      4.58 o 
   1   7   0      943.18      871.69     10.59 o 
   2   7   0      724.70      922.33     10.38 o 
   3   7   0      202.22      215.47      5.17 o 
   4   7   0      328.68      396.53      7.93 o 
   5   7   0     1172.53     1160.50     16.18 o 
   6   7   0      656.09      622.66     11.27 o 
   7   7   0       31.89       36.18      4.33 o 
   8   7   0       13.46       13.10      4.18 o 
   9   7   0       16.85       12.37      4.83 o 
  10   7   0       45.09       28.24      6.15 o 
   0   8   0     4075.80     4147.45     54.78 o 
   1   8   0      744.38      691.60      8.98 o 
   2   8   0      342.46      360.55      5.33 o 
   3   8   0       15.21       28.91      2.41 o 
   4   8   0      344.01      328.94      7.30 o 
   5   8   0      361.78      380.21     10.17 o 
   6   8   0      226.02      206.47      9.60 o 
   7   8   0        4.07        5.23      3.24 o 
   8   8   0       93.34       89.84      6.74 o 
   9   8   0        2.61       -4.05      4.05 o 
  10   8   0        8.58       17.11      6.41 o 
   1   9   0       98.72      109.55      3.06 o 
   2   9   0       28.40       38.14      1.95 o 
   3   9   0     1387.20     1465.44     16.95 o 
   4   9   0     1499.07     1473.15     18.76 o 
   5   9   0      546.74      540.74      9.77 o 
   6   9   0        1.02        6.12      3.18 o 
   7   9   0      266.42      269.42      8.63 o 
   8   9   0        7.10        5.32      4.01 o 
   9   9   0       26.22       29.61      5.87 o 
   0  10   0       72.19       94.44      4.02 o 
   1  10   0     2342.90     2497.51     25.87 o 
   2  10   0      388.08      385.48      6.49 o 
   3  10   0      322.94      356.84      6.30 o 
   4  10   0      126.07      119.48      4.30 o 
   5  10   0      552.82      537.26      9.84 o 
   6  10   0       82.89       83.12      5.43 o 
   7  10   0        3.78        5.24      3.61 o 
   8  10   0      330.57      318.91     10.90 o 
   9  10   0       12.41       14.81      6.04 o 
   1  11   0     3774.03     3953.55     39.79 o 
   2  11   0      355.11      344.62      6.31 o 
   3  11   0      150.27      145.27      4.07 o 
   4  11   0      195.08      177.03      5.16 o 
   5  11   0       92.22      106.70      4.74 o 
   6  11   0      144.60      141.36      6.28 o 
   7  11   0        0.16       -3.11      3.11 o 
   8  11   0       16.84       20.56      4.89 o 
   9  11   0       19.74       31.73      6.23 o 
   0  12   0      217.21      202.85      6.36 o 
   1  12   0      487.68      583.60      7.63 o 
   2  12   0     2602.32     2673.75     30.04 o 
   3  12   0      104.99      121.81      3.85 o 
   4  12   0      257.48      289.79      6.61 o 
   5  12   0      100.56       92.13      4.51 o 
   6  12   0      397.45      363.42     13.53 o 
   7  12   0        2.29        8.25      3.71 o 
   8  12   0        4.18       -4.09      4.09 o 
   9  12   0        0.01       -1.63      5.16 o 
   1  13   0      197.77      221.65      4.29 o 
   2  13   0      121.84      144.63      4.54 o 
   3  13   0       63.28       74.66      3.26 o 
   4  13   0       54.36       61.40      3.61 o 
   5  13   0      222.43      224.57      6.47 o 
   6  13   0      173.72      175.73      7.98 o 
   7  13   0      505.66      532.72     13.42 o 
   8  13   0        1.31        0.93      4.60 o 
   9  13   0        0.47        4.12      5.20 o 
   0  14   0     2697.79     2671.00     37.79 o 
   1  14   0       72.86       91.97      2.97 o 
   2  14   0       43.58       56.43      3.17 o 
   3  14   0        3.27        1.81      1.53 o 
   4  14   0       36.19       37.11      3.20 o 
   5  14   0      296.25      304.53      8.02 o 
   6  14   0      279.10      263.28      9.06 o 
   7  14   0        5.36       -1.54      4.49 o 
   8  14   0        0.36        0.66      4.36 o 
   9  14   0        1.01        3.63      5.12 o 
   1  15   0       81.49       92.14      3.78 o 
   2  15   0      594.07      609.80      8.53 o 
   3  15   0      297.00      287.44      6.15 o 
   4  15   0      137.50      143.27      5.39 o 
   5  15   0      228.61      234.08      7.22 o 
   6  15   0      206.01      230.32     10.14 o 
   7  15   0       48.00       55.60      6.49 o 
   8  15   0        0.37       -0.97      4.60 o 
   0  16   0      698.13      639.23     14.34 o 
   1  16   0        5.76        9.27      1.83 o 
   2  16   0      428.18      431.20      6.93 o 
   3  16   0      417.06      406.23      7.52 o 
   4  16   0      151.37      163.54      6.23 o 
   5  16   0      332.25      342.84      9.52 o 
   6  16   0      435.42      435.12     13.29 o 
   7  16   0        1.05        6.58      4.56 o 
   8  16   0        3.40        4.56      5.44 o 
   1  17   0       39.93       51.85      2.66 o 
   2  17   0      646.88      624.10      9.34 o 
   3  17   0       62.66       63.78      3.70 o 
   4  17   0       22.07       18.36      3.32 o 
   5  17   0      137.08      157.54      7.22 o 
   6  17   0       28.81       28.51      5.87 o 
   7  17   0       10.55       11.45      5.24 o 
   8  17   0      117.40      133.90     10.44 o 
   0  18   0       36.45       45.30      7.99 o 
   1  18   0       84.12       90.34      3.57 o 
   2  18   0      308.62      308.17      6.76 o 
   3  18   0      120.32      133.42      4.93 o 
   4  18   0        1.66       -1.30      2.93 o 
   5  18   0       46.41       31.08      5.14 o 
   6  18   0       49.74       49.40      7.46 o 
   7  18   0       37.12       42.26      6.91 o 
   8  18   0        5.40        6.69      7.37 o 
   1  19   0      255.01      256.37      5.73 o 
   2  19   0      252.06      240.38      6.03 o 
   3  19   0       13.79       12.62      2.61 o 
   4  19   0      650.34      663.76     14.41 o 
   5  19   0       12.29       17.66      3.85 o 
   6  19   0        4.86        0.80      4.58 o 
   7  19   0        5.88        5.30      5.04 o 
   0  20   0      219.01      214.43      8.56 o 
   1  20   0        9.53        7.65      2.47 o 
   2  20   0        2.67        5.11      2.31 o 
   3  20   0        2.69       -2.05      2.05 o 
   4  20   0      122.43      129.48      5.18 o 
   5  20   0        8.61        3.78      3.45 o 
   6  20   0       37.41       42.75      6.70 o 
   7  20   0        1.00       -1.21      6.17 o 
   1  21   0      130.85      119.49      4.50 o 
   2  21   0       64.36       57.08      4.31 o 
   3  21   0        4.76       -2.64      3.71 o 
   4  21   0        0.07        2.53      4.92 o 
   5  21   0       40.25       41.70      7.56 o 
   6  21   0        3.27        2.52      5.90 o 
   0  22   0        5.44        5.75      3.11 o 
   1  22   0       30.91       30.51      2.73 o 
   2  22   0      208.52      225.42     10.90 o 
   3  22   0       70.85       72.22      6.72 o 
   4  22   0      139.22      118.15      9.65 o 
   5  22   0       45.08       48.21      8.15 o 
   6  22   0      132.87      145.11     11.94 o 
   1  23   0       43.53       51.27      6.21 o 
   2  23   0      176.91      175.19     10.02 o 
   3  23   0        2.20       -0.48      4.32 o 
   4  23   0       86.21       84.32      8.90 o 
   5  23   0        4.85        0.72      5.57 o 
   0  24   0      290.60      271.47     16.16 o 
   1  24   0       20.57       24.86      4.96 o 
   2  24   0       42.24       48.33      6.50 o 
   3  24   0      121.09      127.36      8.35 o 
   4  24   0      107.40      102.34      9.54 o 
   5  24   0       71.77       80.91     12.49 o 
   1  25   0        6.83        6.11      5.31 o 
   2  25   0       20.33       18.71      5.34 o 
   3  25   0      105.06      127.18      8.30 o 
   4  25   0        8.74        9.16      6.09 o 
   0  26   0       78.27       84.41     15.64 o 
   1  26   0        7.67        4.46      6.62 o 
   2  26   0       16.10       16.32      5.15 o 
   3  26   0       11.78        4.38      4.74 o 
   1  27   0       11.03        9.81      7.35 o 
   2  27   0       80.36      113.89     23.71 o 
  -9   0   1      527.92      532.69     20.41 o 
  -7   0   1      158.35      141.39      9.65 o 
  -5   0   1      191.88      184.75      8.76 o 
  -3   0   1      981.68      877.67     18.69 o 
  -1   0   1      323.21      427.80      7.75 o 
   1   0   1     2260.97     2138.78     28.54 o 
   3   0   1       53.77       54.34      3.98 o 
   5   0   1       92.45      106.02      6.94 o 
   7   0   1       63.21       60.18      9.80 o 
   9   0   1       15.61        2.83      5.64 o 
 -10   1   1        4.94        4.85      4.50 o 
  -9   1   1        3.44       -1.59      4.54 o 
  -8   1   1       74.08       80.39      6.20 o 
  -7   1   1       28.98       19.20      3.93 o 
  -6   1   1      261.83      264.67      8.05 o 
  -5   1   1        3.89        3.58      2.52 o 
  -4   1   1      100.65      127.38      4.65 o 
  -3   1   1     5853.31     5697.01     68.65 o 
  -2   1   1    40482.18    34236.11    344.55 o 
  -1   1   1      629.37      634.52      8.57 o 
   1   1   1     4312.98     3947.82     38.25 o 
   2   1   1       13.16       15.66      1.40 o 
   3   1   1      834.79      902.62     11.65 o 
   4   1   1      899.23      937.89     12.82 o 
   5   1   1      573.49      553.13     11.11 o 
   6   1   1      438.28      431.42     10.41 o 
   7   1   1        4.49        5.53      3.51 o 
   8   1   1        9.79       15.77      4.19 o 
   9   1   1       16.40        9.72      4.32 o 
  10   1   1        2.27       -4.09      4.09 o 
 -10   2   1       27.34       22.12      5.45 o 
  -9   2   1      473.02      455.72     13.29 o 
  -8   2   1      101.76      113.12      6.94 o 
  -7   2   1       11.40        4.07      3.42 o 
  -6   2   1       13.33        8.35      3.33 o 
  -5   2   1      191.41      203.77      6.47 o 
  -4   2   1      125.10       90.02      4.09 o 
  -3   2   1     4367.72     4223.82     47.97 o 
  -2   2   1      284.25      315.28      4.81 o 
  -1   2   1     5331.40     4963.26     47.85 o 
   0   2   1       17.05       13.19      1.14 o 
   1   2   1      304.08      290.29      3.36 o 
   2   2   1     8872.16     8405.22     91.57 o 
   3   2   1     5152.63     5155.53     54.12 o 
   4   2   1     2351.26     2305.68     26.61 o 
   5   2   1     2999.96     3001.61     36.93 o 
   6   2   1      659.50      687.49     13.76 o 
   7   2   1       16.36       13.15      3.85 o 
   8   2   1       10.14        6.67      3.71 o 
   9   2   1        0.41       -3.48      3.48 o 
  10   2   1        0.17        4.50      4.71 o 
 -10   3   1        4.42        1.55      4.33 o 
  -9   3   1        2.20       -0.34      3.89 o 
  -8   3   1        3.77        2.18      3.79 o 
  -7   3   1      121.12      116.19      6.43 o 
  -6   3   1      164.30      186.25      9.56 o 
  -5   3   1      376.15      416.98      9.40 o 
  -4   3   1     1813.23     1853.44     23.71 o 
  -3   3   1      983.53     1014.56     13.79 o 
  -2   3   1    22073.25    20686.65    196.21 o 
  -1   3   1       15.52        9.80      0.94 o 
   0   3   1     3207.50     3068.91     37.30 o 
   1   3   1     4995.48     4840.44     46.99 o 
   2   3   1     4520.38     4258.15     44.36 o 
   3   3   1     2909.31     3134.21     36.79 o 
   4   3   1        0.05       -1.58      1.58 o 
   5   3   1       86.61       96.37      4.10 o 
   6   3   1      309.36      308.22      8.80 o 
   7   3   1      475.84      471.75     11.88 o 
   8   3   1        7.43       15.09      4.07 o 
   9   3   1       11.21       14.42      4.90 o 
  10   3   1        5.73       -0.72      4.83 o 
 -10   4   1       11.32        8.67      4.75 o 
  -9   4   1        5.31        6.66      3.97 o 
  -8   4   1       40.27       49.18      5.36 o 
  -7   4   1       43.54       46.12      4.85 o 
  -6   4   1      657.61      630.23     13.10 o 
  -5   4   1     1603.03     1616.84     22.19 o 
  -4   4   1     3624.57     3733.18     43.84 o 
  -3   4   1     7869.48     7564.49     78.24 o 
  -2   4   1      195.42      149.95      3.37 o 
  -1   4   1     1332.06     1307.41     13.63 o 
   0   4   1     4352.26     4102.29     45.35 o 
   1   4   1     6257.82     5969.67     54.86 o 
   2   4   1      387.44      430.94      6.21 o 
   3   4   1       70.32       63.81      2.88 o 
   4   4   1      696.75      787.88     12.18 o 
   5   4   1        0.19        0.77      2.05 o 
   6   4   1       50.44       50.16      3.85 o 
   7   4   1      464.77      473.25     11.88 o 
   8   4   1        3.33        7.35      3.78 o 
   9   4   1       12.98       12.52      4.81 o 
  10   4   1        0.16        1.00      4.62 o 
 -10   5   1       35.43       39.32      6.58 o 
  -9   5   1       19.21       15.91      4.65 o 
  -8   5   1        5.29        0.33      3.46 o 
  -7   5   1      486.01      521.04     12.61 o 
  -6   5   1       11.36        3.23      2.94 o 
  -5   5   1      284.81      260.79      6.98 o 
  -4   5   1     1050.89     1129.51     16.04 o 
  -3   5   1      349.85      350.60      5.83 o 
  -2   5   1     1154.46     1090.47     12.32 o 
  -1   5   1     2548.51     2631.51     26.25 o 
   0   5   1     5909.00     5541.44     60.64 o 
   1   5   1     2591.71     2512.07     25.25 o 
   2   5   1      683.09      604.88      8.98 o 
   3   5   1      836.09      778.42     10.53 o 
   4   5   1      447.99      441.45      8.72 o 
   5   5   1      189.57      217.69      6.35 o 
   6   5   1       50.69       51.85      3.90 o 
   7   5   1      286.93      304.57      8.82 o 
   8   5   1      158.66      161.04      9.37 o 
   9   5   1        6.84       15.94      5.85 o 
  10   5   1       12.44       21.94      5.74 o 
 -10   6   1       29.09       19.84      5.67 o 
  -9   6   1       77.83       84.24      7.66 o 
  -8   6   1       20.80       11.51      3.94 o 
  -7   6   1        7.47        6.85      3.58 o 
  -6   6   1     1513.33     1503.27     22.06 o 
  -5   6   1      532.61      565.43     10.71 o 
  -4   6   1     1806.20     1774.57     21.59 o 
  -3   6   1      298.00      280.65      5.19 o 
  -2   6   1      314.64      302.32      5.18 o 
  -1   6   1     2067.43     2157.59     21.90 o 
   0   6   1      308.86      356.81      4.92 o 
   1   6   1      883.95      808.99      8.64 o 
   2   6   1      664.73      719.80      9.32 o 
   3   6   1     2371.62     2382.64     26.74 o 
   4   6   1        0.89       -0.17      1.66 o 
   5   6   1       19.98       33.18      3.34 o 
   6   6   1      454.20      430.70      9.84 o 
   7   6   1       29.69       29.12      4.03 o 
   8   6   1       51.63       55.93      6.10 o 
   9   6   1        0.02        0.24      4.29 o 
  10   6   1        3.32        6.54      5.73 o 
 -10   7   1        0.11       -0.59      4.70 o 
  -9   7   1       56.05       57.96      6.65 o 
  -8   7   1        1.73        2.35      3.71 o 
  -7   7   1       71.49       79.80      5.46 o 
  -6   7   1        3.69       11.54      3.34 o 
  -5   7   1        5.90        2.10      2.32 o 
  -4   7   1       36.46       31.15      2.64 o 
  -3   7   1       35.15       30.68      2.15 o 
  -2   7   1     1020.33     1122.45     13.13 o 
  -1   7   1      207.87      186.79      4.61 o 
   0   7   1      145.59      177.98      2.78 o 
   1   7   1     1234.48     1170.83     11.46 o 
   2   7   1     7187.88     7256.20     74.71 o 
   3   7   1     1903.92     1874.68     21.75 o 
   4   7   1      340.35      366.27      6.98 o 
   5   7   1       57.76       60.29      3.81 o 
   6   7   1      669.55      742.92     13.59 o 
   7   7   1       65.26       71.54      5.20 o 
   8   7   1       28.44       17.14      4.39 o 
   9   7   1        1.85       -1.12      4.27 o 
  10   7   1        5.02       -2.49      5.36 o 
 -10   8   1        9.93        6.10      6.89 o 
  -9   8   1       30.96       32.99      5.86 o 
  -8   8   1       33.56       31.13      5.08 o 
  -7   8   1       73.11       71.79      6.02 o 
  -6   8   1     1166.37     1111.94     17.93 o 
  -5   8   1       96.90      108.47      4.51 o 
  -4   8   1     2035.76     2169.17     25.78 o 
  -3   8   1      161.42      150.60      3.86 o 
  -2   8   1       94.61      141.21      4.55 o 
  -1   8   1     1382.94     1332.49     15.32 o 
   0   8   1     3797.96     3805.56     37.54 o 
   1   8   1     5854.54     5829.25     53.97 o 
   2   8   1      297.18      226.61      4.13 o 
   3   8   1      610.77      662.66      9.59 o 
   4   8   1      152.03      161.37      4.71 o 
   5   8   1      360.46      379.78      7.87 o 
   6   8   1      955.92      969.76     15.09 o 
   7   8   1       34.78       43.68      4.76 o 
   8   8   1       26.61       15.90      4.67 o 
   9   8   1       10.90        3.85      6.55 o 
  10   8   1        6.84       -2.59     10.04 o 
 -10   9   1        3.69       16.21      9.17 o 
  -9   9   1       36.22       40.37      6.10 o 
  -8   9   1      482.41      457.38     12.83 o 
  -7   9   1        1.06        4.41      3.32 o 
  -6   9   1      255.10      246.90      7.70 o 
  -5   9   1       22.29       19.70      2.86 o 
  -4   9   1        2.93        3.99      1.82 o 
  -3   9   1      553.47      541.02      8.60 o 
  -2   9   1      206.80      210.63      4.48 o 
  -1   9   1      925.84     1095.72     13.15 o 
   0   9   1       14.33       17.99      1.99 o 
   1   9   1     7203.90     7363.36     67.78 o 
   2   9   1     5185.42     5431.70     50.89 o 
   3   9   1     1728.96     1921.05     22.48 o 
   4   9   1      868.90      945.06     13.28 o 
   5   9   1        2.34        0.02      2.22 o 
   6   9   1      103.74      125.44      5.30 o 
   7   9   1       17.10       16.55      3.98 o 
   8   9   1       36.30       34.36      5.11 o 
   9   9   1       98.75      101.33      9.41 o 
  -9  10   1       24.92       23.94      5.55 o 
  -8  10   1      174.30      167.43      8.48 o 
  -7  10   1        2.25       -3.25      3.25 o 
  -6  10   1       30.39       36.34      5.66 o 
  -5  10   1        1.16        1.09      2.31 o 
  -4  10   1       60.87       62.23      3.46 o 
  -3  10   1      310.87      288.71      6.46 o 
  -2  10   1       21.66       26.09      2.05 o 
  -1  10   1        8.75       16.88      2.25 o 
   0  10   1     3608.84     3845.09     38.28 o 
   1  10   1     1693.17     1782.45     17.98 o 
   2  10   1      147.02      135.76      3.22 o 
   3  10   1      237.90      265.00      6.52 o 
   4  10   1      663.08      664.75     10.50 o 
   5  10   1      202.60      179.47      5.57 o 
   6  10   1       24.61       27.22      3.66 o 
   7  10   1       26.31       17.47      4.16 o 
   8  10   1      140.26      159.77      9.34 o 
   9  10   1      132.42      120.00      9.32 o 
  -9  11   1       11.66       20.38      5.05 o 
  -8  11   1      801.56      815.05     22.15 o 
  -7  11   1       46.36       45.51      5.12 o 
  -6  11   1      145.90      163.66      6.62 o 
  -5  11   1       74.70       80.12      6.22 o 
  -4  11   1       63.55       74.04      3.76 o 
  -3  11   1      798.97      772.00     14.25 o 
  -2  11   1      477.81      482.13      7.22 o 
  -1  11   1     2235.85     2409.68     26.71 o 
   0  11   1      424.75      542.95      9.03 o 
   1  11   1      772.40      774.59      9.02 o 
   2  11   1     1556.06     1675.31     18.63 o 
   3  11   1      489.37      474.65      7.89 o 
   4  11   1      245.68      268.79      6.17 o 
   5  11   1       13.74       17.11      2.82 o 
   6  11   1       13.13        8.48      3.01 o 
   7  11   1        6.07        5.01      3.62 o 
   8  11   1      159.46      157.54     10.81 o 
   9  11   1       26.35       20.39      5.91 o 
  -9  12   1        9.81       13.54      6.44 o 
  -8  12   1      928.10      972.42     23.39 o 
  -7  12   1        5.20        3.81      3.69 o 
  -6  12   1       31.72       23.16      3.82 o 
  -5  12   1      223.49      213.15      6.35 o 
  -4  12   1      190.33      197.55      5.26 o 
  -3  12   1      842.09      803.30     10.50 o 
  -2  12   1      208.91      226.19      4.75 o 
  -1  12   1     2084.02     2258.52     23.96 o 
   0  12   1     2432.56     2550.56     26.50 o 
   1  12   1        1.58       -0.60      1.06 o 
   2  12   1      184.99      176.88      3.79 o 
   3  12   1      172.72      168.49      4.57 o 
   4  12   1      178.90      188.72      5.28 o 
   5  12   1      285.96      278.29      7.42 o 
   6  12   1       49.34       61.55      5.73 o 
   7  12   1      127.13      113.99     14.11 o 
   8  12   1      104.86      121.71      8.69 o 
   9  12   1       19.65       12.77      8.36 o 
  -9  13   1        2.67       -4.61      4.61 o 
  -8  13   1      130.32      113.95      9.99 o 
  -7  13   1       61.15       56.37      5.66 o 
  -6  13   1      102.08       92.11      6.01 o 
  -5  13   1      890.75      937.34     14.60 o 
  -4  13   1      363.20      386.44      8.03 o 
  -3  13   1      115.94      119.58      3.75 o 
  -2  13   1      289.98      267.88      5.32 o 
  -1  13   1      103.48      142.23      4.62 o 
   0  13   1      558.16      584.73      8.13 o 
   1  13   1     1206.18     1314.30     14.92 o 
   2  13   1      788.73      790.10      9.66 o 
   3  13   1       80.07       90.58      3.39 o 
   4  13   1        0.02        0.52      2.09 o 
   5  13   1      233.16      246.26      7.94 o 
   6  13   1      101.49      112.81      5.60 o 
   7  13   1       72.81       67.78      6.69 o 
   8  13   1        0.03       -4.25      4.25 o 
   9  13   1        3.50        6.46      5.27 o 
  -9  14   1        3.38        2.60      5.84 o 
  -8  14   1       77.19       65.18     11.11 o 
  -7  14   1      250.04      253.74      9.61 o 
  -6  14   1       33.79       22.00      4.31 o 
  -5  14   1      360.40      368.90      9.19 o 
  -4  14   1       14.02        8.39      1.84 o 
  -3  14   1      293.14      305.92      5.96 o 
  -2  14   1       22.75       30.04      2.35 o 
  -1  14   1     3431.42     3492.08     35.97 o 
   0  14   1       58.45       85.12      2.72 o 
   1  14   1      151.47      132.81      3.23 o 
   2  14   1        7.36        6.60      2.23 o 
   3  14   1      102.52      118.74      3.83 o 
   4  14   1      667.57      651.90     11.75 o 
   5  14   1      603.32      602.26     11.45 o 
   6  14   1      296.02      285.33      9.83 o 
   7  14   1       55.69       46.14      6.05 o 
   8  14   1       68.30       69.15      7.40 o 
   9  14   1      117.76      174.99     16.76 o 
  -8  15   1        0.07        1.29      5.05 o 
  -7  15   1       38.32       44.05      6.79 o 
  -6  15   1       58.82       65.60      5.60 o 
  -5  15   1       69.01       56.98      4.90 o 
  -4  15   1      967.14      953.81     13.90 o 
  -3  15   1      360.29      358.82      6.60 o 
  -2  15   1      860.67      859.70     11.88 o 
  -1  15   1        3.17       11.39      2.37 o 
   0  15   1      596.95      608.99      8.09 o 
   1  15   1      121.21      132.00      3.52 o 
   2  15   1      253.56      289.57      6.78 o 
   3  15   1        0.16        6.19      1.68 o 
   4  15   1      597.38      571.12     10.51 o 
   5  15   1      224.97      236.54     12.21 o 
   6  15   1      157.48      179.98      7.45 o 
   7  15   1       29.46       27.57      8.32 o 
   8  15   1       27.79       40.91      7.46 o 
  -8  16   1        0.97        5.15      5.49 o 
  -7  16   1       18.13       19.03      5.70 o 
  -6  16   1       26.83       27.38      5.59 o 
  -5  16   1      370.37      391.44     11.37 o 
  -4  16   1      546.98      520.26     10.51 o 
  -3  16   1      448.17      436.77      7.55 o 
  -2  16   1       43.67       40.65      2.71 o 
  -1  16   1       96.06      120.90      3.51 o 
   0  16   1     1041.24     1085.18     12.64 o 
   1  16   1       43.58       47.54      3.00 o 
   2  16   1      135.77      135.50      5.34 o 
   3  16   1      723.25      761.85     12.95 o 
   4  16   1      470.35      541.48     11.18 o 
   5  16   1      420.83      421.70     10.23 o 
   6  16   1        2.59        2.23      3.30 o 
   7  16   1       34.77       31.08      5.88 o 
   8  16   1       91.41       71.36      7.80 o 
  -8  17   1       19.20       19.55      6.29 o 
  -7  17   1        8.92       13.58      5.39 o 
  -6  17   1       51.48       56.99      6.89 o 
  -5  17   1      116.48      118.11      6.96 o 
  -4  17   1       44.82       36.43      3.97 o 
  -3  17   1      245.91      269.54      6.50 o 
  -2  17   1       67.98       66.07      4.28 o 
  -1  17   1       96.78       96.71      5.18 o 
   0  17   1       50.60       72.52      3.58 o 
   1  17   1       15.84       16.67      2.69 o 
   2  17   1      361.85      363.12      8.04 o 
   3  17   1     1976.11     1853.58     27.73 o 
   4  17   1      581.36      556.99     13.88 o 
   5  17   1       50.07       56.06      4.13 o 
   6  17   1      227.21      242.63     10.60 o 
   7  17   1       37.87       35.27      5.93 o 
   8  17   1       13.21        6.94      5.59 o 
  -8  18   1       20.99       18.75      7.47 o 
  -7  18   1       49.62       61.88      8.50 o 
  -6  18   1        1.28        4.65      4.83 o 
  -5  18   1       27.93       32.83      5.65 o 
  -4  18   1        1.13       -2.46      3.35 o 
  -3  18   1       43.84       55.04      3.54 o 
  -2  18   1      852.08      771.69     11.52 o 
  -1  18   1       35.39       32.00      2.47 o 
   0  18   1        7.45        6.41      1.89 o 
   1  18   1      177.38      171.38      6.40 o 
   2  18   1      112.24      108.70      6.16 o 
   3  18   1        2.10       -0.34      3.10 o 
   4  18   1       21.66       15.61      4.26 o 
   5  18   1        8.86        6.21      4.10 o 
   6  18   1       89.35       78.63      5.02 o 
   7  18   1       49.92       44.45      7.19 o 
  -7  19   1        0.18       10.00      6.39 o 
  -6  19   1      114.99      124.85      9.09 o 
  -5  19   1        0.09        1.85      4.37 o 
  -4  19   1        0.09        3.59      4.05 o 
  -3  19   1       35.75       35.32      3.56 o 
  -2  19   1       10.92       11.45      2.37 o 
  -1  19   1      180.99      196.16      7.57 o 
   0  19   1        4.52       -0.92      2.65 o 
   1  19   1       57.41       59.60      9.88 o 
   2  19   1      425.29      455.07     13.18 o 
   3  19   1       88.91       76.47      5.71 o 
   4  19   1       45.74       39.49      5.81 o 
   5  19   1        0.16       -3.47      4.20 o 
   6  19   1       11.24        6.98      4.84 o 
   7  19   1       26.56       25.32      6.14 o 
  -7  20   1       28.75       33.25      8.00 o 
  -6  20   1       57.26       68.72     11.22 o 
  -5  20   1       36.04       28.34      6.67 o 
  -4  20   1       23.43       24.14      5.80 o 
  -3  20   1      277.62      266.07      8.74 o 
  -2  20   1      492.41      468.67      9.61 o 
  -1  20   1      606.70      629.33     11.95 o 
   0  20   1       14.85       18.72      3.59 o 
   1  20   1      359.32      319.94     10.69 o 
   2  20   1      159.69      144.85      7.88 o 
   3  20   1       23.81       17.53      4.23 o 
   4  20   1       71.33       74.52      6.92 o 
   5  20   1        9.44       11.42      4.93 o 
   6  20   1      120.77      134.01      9.54 o 
   7  20   1       20.78       34.38      6.84 o 
  -6  21   1        5.29        2.99      7.19 o 
  -5  21   1        9.40       12.93      6.62 o 
  -4  21   1       46.61       34.45      6.62 o 
  -3  21   1        8.81        5.02      3.41 o 
  -2  21   1        0.42       -1.16      2.53 o 
  -1  21   1       66.64       67.99      4.40 o 
   0  21   1      334.90      308.45     12.23 o 
   1  21   1       11.85        5.68      3.87 o 
   2  21   1      414.32      374.68     12.30 o 
   3  21   1       20.48       11.68      4.11 o 
   4  21   1      122.12      126.09      8.47 o 
   5  21   1       78.30       93.22      8.26 o 
   6  21   1        1.72        8.49      5.23 o 
  -6  22   1        7.65        7.33      6.71 o 
  -5  22   1        1.73        9.47      5.88 o 
  -4  22   1       43.88       56.04      6.47 o 
  -3  22   1       46.80       38.76      4.50 o 
  -2  22   1      383.26      351.86      8.84 o 
  -1  22   1       58.04       67.25      6.80 o 
   0  22   1        9.40        5.11      6.36 o 
   1  22   1       32.28       28.16      6.37 o 
   2  22   1        0.18       -0.40      4.62 o 
   3  22   1      131.42      132.88      8.21 o 
   4  22   1       10.07        3.48      5.44 o 
   5  22   1        1.22        7.71      5.90 o 
   6  22   1       39.25       48.43      8.65 o 
  -5  23   1       90.81      106.51      8.29 o 
  -4  23   1       23.92       25.44      4.66 o 
  -3  23   1       33.45       38.84      4.46 o 
  -2  23   1        0.12       -1.32      2.37 o 
  -1  23   1      110.21      112.22      8.11 o 
   0  23   1        0.50       -0.96      4.74 o 
   1  23   1       11.20        9.61      4.93 o 
   2  23   1      219.54      197.94     11.00 o 
   3  23   1       94.91      111.67     10.72 o 
   4  23   1        1.47        6.91      5.68 o 
   5  23   1        3.05        1.22      6.00 o 
  -5  24   1       21.70       26.78      6.82 o 
  -4  24   1       74.81       78.12      8.28 o 
  -3  24   1       74.85       70.02      4.95 o 
  -2  24   1        0.57       -2.08      2.55 o 
  -1  24   1       40.44       41.28      6.09 o 
   0  24   1       56.80       46.52      6.50 o 
   1  24   1       37.28       40.16      6.30 o 
   2  24   1        0.13        4.48      4.82 o 
   3  24   1      147.92      144.80      9.31 o 
   4  24   1       25.23       29.24      7.13 o 
   5  24   1        0.63        1.33      5.96 o 
  -4  25   1       63.99       50.54      7.23 o 
  -3  25   1        3.97        1.65      6.75 o 
  -2  25   1        5.29       -0.40      3.95 o 
  -1  25   1       18.22       19.12      5.08 o 
   0  25   1       64.66       67.86      7.22 o 
   1  25   1        1.66       -4.09      4.24 o 
   2  25   1      220.10      219.87     11.84 o 
   3  25   1       18.06       14.42      6.97 o 
   4  25   1       26.58       19.02      6.68 o 
  -3  26   1       73.64       86.13      9.79 o 
  -2  26   1       14.65       22.11      8.23 o 
  -1  26   1        7.79        8.75      4.45 o 
   0  26   1       12.23        9.66      4.84 o 
   1  26   1      174.05      179.20     17.23 o 
   2  26   1       17.06       11.60      5.70 o 
   3  26   1        3.76       -0.28      4.61 o 
  -2  27   1        0.08       -6.36      6.36 o 
  -1  27   1        0.05       -2.66      6.63 o 
   0  27   1       14.53       13.57      4.71 o 
   1  27   1       31.41       32.10      6.14 o 
 -10   0   2       15.24       17.23      7.29 o 
  -8   0   2       56.78       63.91      8.18 o 
  -6   0   2     1057.87     1097.47     26.62 o 
  -4   0   2     1709.93     1804.68     35.36 o 
  -2   0   2    15611.56    14253.92    234.86 o 
   0   0   2      446.93      438.17      7.48 o 
   2   0   2    12992.97    12099.98    178.92 o 
   4   0   2     1559.69     1488.53     43.60 o 
   6   0   2      300.31      317.69     12.61 o 
   8   0   2      268.09      292.95     14.25 o 
  10   0   2        0.01        7.75     10.76 o 
 -10   1   2       17.32       24.35      5.53 o 
  -9   1   2      145.15      151.07      8.49 o 
  -8   1   2        0.83        3.47      3.67 o 
  -7   1   2        7.62        4.93      3.58 o 
  -6   1   2       45.46       44.95      4.35 o 
  -5   1   2      106.13      103.92      5.70 o 
  -4   1   2        0.46       -1.93      2.06 o 
  -3   1   2       52.71       54.03      3.68 o 
  -2   1   2     7291.70     6976.19     76.43 o 
  -1   1   2        0.25       -0.42      0.51 o 
   0   1   2        8.85        4.08      0.57 o 
   1   1   2     2750.62     2879.76     35.28 o 
   2   1   2     1719.44     1753.43     19.49 o 
   3   1   2     1862.57     2055.70     23.27 o 
   4   1   2     3453.85     3470.78     38.27 o 
   5   1   2       53.01       64.81      3.83 o 
   6   1   2       56.61       53.85      4.61 o 
   7   1   2        0.01        1.04      3.22 o 
   8   1   2       21.13       30.08      4.77 o 
   9   1   2       19.60        8.54      5.36 o 
  10   1   2        2.35        0.64      5.29 o 
 -10   2   2        8.93        3.20      4.47 o 
  -9   2   2        1.05       -0.80      3.85 o 
  -8   2   2        5.44        7.32      3.76 o 
  -7   2   2       91.69       87.18      5.83 o 
  -6   2   2       10.69        6.10      3.15 o 
  -5   2   2        1.70        6.73      2.64 o 
  -4   2   2     3529.00     3295.65     42.24 o 
  -3   2   2    10442.00     9972.30    117.85 o 
  -2   2   2       96.82       70.51      2.43 o 
  -1   2   2       27.50       16.41      0.98 o 
   0   2   2     5523.26     5471.34     71.65 o 
   1   2   2      822.64      806.45     11.88 o 
   2   2   2     3031.45     2928.50     29.43 o 
   3   2   2     1311.61     1282.35     16.70 o 
   4   2   2       84.83       87.15      3.44 o 
   5   2   2     1283.92     1308.01     17.48 o 
   6   2   2      806.03      809.75     14.09 o 
   7   2   2      109.01      100.17      6.40 o 
   8   2   2        0.12        0.06      3.52 o 
   9   2   2        1.03        3.72      4.33 o 
  10   2   2        1.05        1.34      4.61 o 
 -10   3   2        6.96        9.03      4.67 o 
  -9   3   2        9.55        2.82      3.99 o 
  -8   3   2        3.98        1.05      3.44 o 
  -7   3   2        3.47        7.38      3.65 o 
  -6   3   2      113.39      116.87      5.83 o 
  -5   3   2     1206.20     1169.80     18.68 o 
  -4   3   2     3497.04     3292.01     39.19 o 
  -3   3   2      399.21      455.13      7.25 o 
  -2   3   2      843.65      861.18     11.39 o 
  -1   3   2      349.86      329.32      4.07 o 
   0   3   2     5510.29     5405.52     90.94 o 
   1   3   2      140.09      112.95      4.24 o 
   2   3   2     5381.64     5674.77     58.57 o 
   3   3   2     2211.27     2374.19     26.47 o 
   4   3   2      346.42      316.17      8.42 o 
   5   3   2      593.87      545.56     12.60 o 
   6   3   2      307.05      306.93      7.57 o 
   7   3   2       48.32       50.73      5.06 o 
   8   3   2       29.62       26.63      4.66 o 
   9   3   2        2.16       -4.06      4.06 o 
  10   3   2        1.29        6.22      4.84 o 
 -10   4   2        7.38       -1.19      4.31 o 
  -9   4   2        6.17        2.71      4.10 o 
  -8   4   2      251.56      256.24      9.50 o 
  -7   4   2      101.57       93.83      6.06 o 
  -6   4   2      512.07      512.10     11.67 o 
  -5   4   2     1262.31     1252.48     18.27 o 
  -4   4   2     5209.04     4901.97     56.39 o 
  -3   4   2     5473.94     5494.07     57.72 o 
  -2   4   2     3532.36     3404.77     38.59 o 
  -1   4   2     1099.94     1155.56     12.13 o 
   0   4   2     1185.94     1133.14     21.60 o 
   1   4   2       23.88       28.60      1.72 o 
   2   4   2       39.42       42.45      1.89 o 
   3   4   2     7146.83     6940.16     72.01 o 
   4   4   2      600.82      607.32      9.42 o 
   5   4   2       18.56       13.08      2.73 o 
   6   4   2      495.65      485.97     10.45 o 
   7   4   2       73.19       75.58      5.71 o 
   8   4   2        3.12       -2.48      3.60 o 
   9   4   2       86.58       73.51      7.25 o 
  10   4   2        0.26        0.86      7.77 o 
 -10   5   2        2.05        2.14      4.43 o 
  -9   5   2       23.91       24.69      4.84 o 
  -8   5   2       95.06       74.63      6.22 o 
  -7   5   2      114.16      111.88      6.68 o 
  -6   5   2     2155.25     1993.61     29.55 o 
  -5   5   2     2055.91     2008.40     26.55 o 
  -4   5   2       28.95       22.70      2.64 o 
  -3   5   2     2604.14     2791.96     30.86 o 
  -2   5   2      351.26      327.25      5.31 o 
  -1   5   2     2884.55     2907.13     28.77 o 
   0   5   2     7327.83     7098.72    103.49 o 
   1   5   2     4969.21     5178.03     61.54 o 
   2   5   2       91.99       97.36      2.74 o 
   3   5   2      167.02      185.14      4.24 o 
   4   5   2      104.84      126.25      5.55 o 
   5   5   2       23.72       20.79      2.67 o 
   6   5   2      390.63      423.45      9.72 o 
   7   5   2      123.36      127.30      6.25 o 
   8   5   2        0.35       -2.60      3.74 o 
   9   5   2       34.99       35.20      5.89 o 
  10   5   2       15.17       13.53      6.16 o 
 -10   6   2        4.63        9.04      5.19 o 
  -9   6   2       12.10       14.35      4.51 o 
  -8   6   2        9.35       10.43      4.06 o 
  -7   6   2        9.29        8.98      3.70 o 
  -6   6   2       81.30       93.55      5.19 o 
  -5   6   2       58.95       68.97      4.15 o 
  -4   6   2      156.82      123.25      5.32 o 
  -3   6   2      224.09      228.56      4.93 o 
  -2   6   2     3252.84     3252.07     32.84 o 
  -1   6   2     1163.05     1161.71     11.81 o 
   0   6   2      579.07      591.22      9.45 o 
   1   6   2     5609.13     5741.81     74.77 o 
   2   6   2      899.96      936.26     16.85 o 
   3   6   2      581.88      598.35      8.70 o 
   4   6   2      539.36      544.11      8.85 o 
   5   6   2      297.90      313.20      8.97 o 
   6   6   2        1.56        2.71      2.66 o 
   7   6   2       84.60       80.36      6.29 o 
   8   6   2       94.24      102.31      7.63 o 
   9   6   2        1.27       -1.49      4.55 o 
  10   6   2       43.64       48.41     12.89 o 
 -10   7   2        0.14        2.54      4.86 o 
  -9   7   2       18.18       11.22      5.22 o 
  -8   7   2      130.44      114.84      7.27 o 
  -7   7   2       14.42        7.56      3.38 o 
  -6   7   2      566.99      539.74     12.56 o 
  -5   7   2      163.04      151.68      5.56 o 
  -4   7   2     1535.78     1643.54     20.41 o 
  -3   7   2      132.33      150.65      4.38 o 
  -2   7   2       66.62       70.90      2.47 o 
  -1   7   2     4758.86     4681.59     43.48 o 
   0   7   2      135.47      115.29      3.84 o 
   1   7   2      255.54      201.61      5.01 o 
   2   7   2       77.21      109.78      3.71 o 
   3   7   2     2250.65     2348.70     26.47 o 
   4   7   2     1567.45     1477.66     18.53 o 
   5   7   2      282.22      285.65      6.72 o 
   6   7   2       72.79       68.15      4.21 o 
   7   7   2        0.77       -2.20      3.27 o 
   8   7   2        7.37        1.32      3.76 o 
   9   7   2        1.50        1.19      5.08 o 
 -10   8   2       38.28       26.00      5.97 o 
  -9   8   2        5.04        8.58      4.56 o 
  -8   8   2      204.03      191.80      8.79 o 
  -7   8   2       49.40       48.60      5.60 o 
  -6   8   2       12.63        9.13      3.13 o 
  -5   8   2      243.56      257.32      7.06 o 
  -4   8   2       59.33       57.32      3.25 o 
  -3   8   2     1300.50     1398.71     17.31 o 
  -2   8   2     2451.31     2574.39     27.77 o 
  -1   8   2       64.58       68.95      1.91 o 
   0   8   2     1210.17     1230.48     16.74 o 
   1   8   2     1241.44     1358.42     18.38 o 
   2   8   2      170.07      154.52      5.19 o 
   3   8   2      158.26      175.23      4.15 o 
   4   8   2      170.51      193.74      5.09 o 
   5   8   2        9.72       12.34      2.58 o 
   6   8   2      473.29      444.80     11.07 o 
   7   8   2       96.84       99.16      6.68 o 
   8   8   2       26.69       16.78      4.56 o 
   9   8   2        3.07       -4.60      4.60 o 
 -10   9   2       18.75        9.85      5.94 o 
  -9   9   2        9.40        4.39      4.64 o 
  -8   9   2      231.50      202.71      8.98 o 
  -7   9   2       27.55       26.30      4.09 o 
  -6   9   2        0.00       -1.75      2.79 o 
  -5   9   2      422.89      465.81      9.80 o 
  -4   9   2      467.85      485.85      8.82 o 
  -3   9   2     1220.96     1149.13     15.01 o 
  -2   9   2      131.53      132.28      3.34 o 
  -1   9   2      120.56       98.05      2.79 o 
   0   9   2      181.26      227.41      4.32 o 
   1   9   2      239.30      232.94      5.27 o 
   2   9   2     1336.74     1348.57     21.22 o 
   3   9   2        0.04        0.32      1.55 o 
   4   9   2     1579.91     1519.39     19.08 o 
   5   9   2        0.01       -0.11      2.17 o 
   6   9   2        4.01        0.62      2.81 o 
   7   9   2       12.50       18.23      4.00 o 
   8   9   2        6.48        9.05      6.49 o 
   9   9   2       17.65       15.41      5.61 o 
  -9  10   2       29.23       26.62      5.63 o 
  -8  10   2      301.40      278.26      9.67 o 
  -7  10   2       29.80       17.33      3.93 o 
  -6  10   2      337.57      346.55      9.12 o 
  -5  10   2      801.34      834.30     12.36 o 
  -4  10   2      811.05      819.57     13.18 o 
  -3  10   2      611.99      647.75     11.05 o 
  -2  10   2     2361.26     2463.93     25.96 o 
  -1  10   2       33.90       37.88      1.56 o 
   0  10   2      411.55      537.31      8.48 o 
   1  10   2     1732.44     1783.40     23.90 o 
   2  10   2      285.11      280.04      8.25 o 
   3  10   2      494.76      542.60      9.30 o 
   4  10   2       91.11       89.69      3.63 o 
   5  10   2        0.65       -2.24      2.24 o 
   6  10   2       83.13       92.01      5.59 o 
   7  10   2      137.87      134.63      8.11 o 
   8  10   2      164.00      167.36     12.41 o 
   9  10   2       23.77       20.98      5.83 o 
  -9  11   2       13.95       16.08      5.24 o 
  -8  11   2      220.49      211.90      9.32 o 
  -7  11   2      360.76      353.32      9.90 o 
  -6  11   2        0.14       -0.88      2.96 o 
  -5  11   2      102.36      112.36      4.51 o 
  -4  11   2        2.86        1.45      1.28 o 
  -3  11   2     1087.99     1106.37     15.41 o 
  -2  11   2        0.04        5.21      1.46 o 
  -1  11   2        4.38        6.09      2.20 o 
   0  11   2      272.05      301.51      6.90 o 
   1  11   2     1908.90     1875.23     25.23 o 
   2  11   2      126.58      130.55      3.84 o 
   3  11   2      202.72      192.00      6.93 o 
   4  11   2      299.64      309.49      6.39 o 
   5  11   2       10.35        7.81      2.70 o 
   6  11   2       67.28       77.04      6.11 o 
   7  11   2        4.38        3.52      6.15 o 
   8  11   2        6.38       -2.07      5.40 o 
   9  11   2        0.27       -4.35      4.35 o 
  -9  12   2       24.16       25.77      5.76 o 
  -8  12   2      313.98      330.09     11.25 o 
  -7  12   2       33.09       24.08      4.54 o 
  -6  12   2       42.88       48.07      5.30 o 
  -5  12   2      120.98      124.41      5.58 o 
  -4  12   2       31.56       28.40      2.67 o 
  -3  12   2        9.18        7.50      1.83 o 
  -2  12   2        7.35       10.19      1.88 o 
  -1  12   2      149.91      176.23      3.87 o 
   0  12   2        0.61        4.73      1.97 o 
   1  12   2      962.51      908.07     14.52 o 
   2  12   2      465.90      468.80      8.87 o 
   3  12   2       13.89        5.14      2.21 o 
   4  12   2      325.39      340.42      8.49 o 
   5  12   2      907.38      815.94     14.12 o 
   6  12   2       95.22       95.26      5.48 o 
   7  12   2       69.58       81.83      8.18 o 
   8  12   2       51.90       63.14      6.96 o 
   9  12   2        0.01       -1.96      4.68 o 
  -9  13   2       74.60       76.80      8.92 o 
  -8  13   2      131.04      140.01      8.81 o 
  -7  13   2       17.02       17.31      4.49 o 
  -6  13   2      575.98      573.79     12.47 o 
  -5  13   2       39.14       24.19      3.66 o 
  -4  13   2      311.58      355.04      8.97 o 
  -3  13   2       74.70       95.82      3.59 o 
  -2  13   2      721.97      761.53     10.75 o 
  -1  13   2      624.46      657.84     10.80 o 
   0  13   2        1.91        2.94      1.59 o 
   1  13   2      292.95      341.56      7.82 o 
   2  13   2      276.82      271.18      7.40 o 
   3  13   2        5.05        1.93      1.90 o 
   4  13   2        9.58       10.50      3.00 o 
   5  13   2       99.12       86.74      4.91 o 
   6  13   2      365.48      351.07     13.59 o 
   7  13   2       30.86       18.62      4.92 o 
   8  13   2       83.33       86.95      7.98 o 
   9  13   2        1.73       16.95      5.70 o 
  -9  14   2       76.63       86.39      9.34 o 
  -8  14   2        3.53        6.63      4.75 o 
  -7  14   2       73.60       69.81      6.67 o 
  -6  14   2      423.24      428.92     11.37 o 
  -5  14   2       63.09       65.99      4.72 o 
  -4  14   2        0.41       -1.11      1.58 o 
  -3  14   2      365.93      378.11      7.04 o 
  -2  14   2       15.80       19.30      2.17 o 
  -1  14   2      866.94      917.00     14.56 o 
   0  14   2        1.88        9.56      3.17 o 
   1  14   2      481.57      506.70     10.15 o 
   2  14   2     2310.14     2321.71     40.48 o 
   3  14   2      669.99      666.74     14.25 o 
   4  14   2       14.17       13.02      3.74 o 
   5  14   2        2.22        0.62      3.58 o 
   6  14   2        1.88        7.73      3.49 o 
   7  14   2       34.03       35.08      5.63 o 
   8  14   2       19.68       11.42      5.12 o 
  -8  15   2        4.07        3.68      5.05 o 
  -7  15   2        9.59       11.35      4.63 o 
  -6  15   2      127.36      133.91      7.65 o 
  -5  15   2        2.92       -0.84      3.04 o 
  -4  15   2      231.41      217.78      6.15 o 
  -3  15   2        8.04        7.64      2.03 o 
  -2  15   2     1136.22     1099.16     14.52 o 
  -1  15   2      732.66      757.32     12.90 o 
   0  15   2      353.53      351.40      9.14 o 
   1  15   2        7.74        7.05      2.53 o 
   2  15   2      143.34      134.67      5.56 o 
   3  15   2      663.90      562.33     15.15 o 
   4  15   2       90.58       70.11      5.67 o 
   5  15   2       93.40      105.58      8.19 o 
   6  15   2       78.94       81.71      5.80 o 
   7  15   2      131.20      130.01      6.58 o 
   8  15   2        0.09       -2.74      5.51 o 
  -8  16   2      176.40      180.34     11.28 o 
  -7  16   2        1.91        1.25      4.63 o 
  -6  16   2       49.82       62.03      8.40 o 
  -5  16   2      217.98      232.58      8.89 o 
  -4  16   2       97.64      103.23      4.93 o 
  -3  16   2        3.10        3.97      2.10 o 
  -2  16   2        8.81        9.41      2.37 o 
  -1  16   2      233.83      228.91      7.90 o 
   0  16   2        1.07        2.26      1.83 o 
   1  16   2      261.14      226.69      6.84 o 
   2  16   2      333.41      346.63      8.91 o 
   3  16   2      160.92      170.06      7.41 o 
   4  16   2       84.94       87.33      6.11 o 
   5  16   2        0.12       -3.30      3.30 o 
   6  16   2       64.40       59.93      6.31 o 
   7  16   2        2.95        1.69      4.28 o 
   8  16   2       23.73       13.12      5.22 o 
  -8  17   2       19.28       22.28      7.83 o 
  -7  17   2       21.21       11.43      5.46 o 
  -6  17   2       11.39        8.60      4.25 o 
  -5  17   2       60.09       53.00      5.32 o 
  -4  17   2       85.46       72.73      7.06 o 
  -3  17   2      216.84      243.91      7.08 o 
  -2  17   2      514.84      486.72      8.24 o 
  -1  17   2        7.42        9.29      2.46 o 
   0  17   2       38.16       36.91      4.42 o 
   1  17   2       98.10      104.38      5.72 o 
   2  17   2     1251.33     1312.49     23.26 o 
   3  17   2      578.71      557.40     13.48 o 
   4  17   2       12.31       10.36      4.00 o 
   5  17   2       65.65       52.62      5.88 o 
   6  17   2      137.56      148.23      8.67 o 
   7  17   2       29.90       33.53      5.90 o 
   8  17   2        2.78        1.17      5.26 o 
  -8  18   2        1.70       -2.55      8.13 o 
  -7  18   2        0.17       -1.53      7.20 o 
  -6  18   2       25.04       22.83      9.29 o 
  -5  18   2       43.54       36.67      5.09 o 
  -4  18   2       63.85       64.69      5.34 o 
  -3  18   2       72.29       88.98      4.63 o 
  -2  18   2      511.36      491.29      9.50 o 
  -1  18   2        0.39        2.38      2.75 o 
   0  18   2       52.09       56.35      5.28 o 
   1  18   2      380.00      343.04      9.87 o 
   2  18   2      303.18      277.75      9.25 o 
   3  18   2      264.77      247.97      9.06 o 
   4  18   2      526.28      503.18     13.58 o 
   5  18   2       21.43       17.19      4.75 o 
   6  18   2        0.27        3.39      5.10 o 
   7  18   2        0.14        1.74      4.57 o 
  -7  19   2       76.65       63.85      9.33 o 
  -6  19   2      296.58      304.31     24.13 o 
  -5  19   2        0.32       -3.79      4.77 o 
  -4  19   2       58.93       58.38      5.96 o 
  -3  19   2       46.94       42.77      3.72 o 
  -2  19   2       14.55       17.68      3.01 o 
  -1  19   2      258.49      246.78      9.44 o 
   0  19   2        1.71        1.99      3.25 o 
   1  19   2       18.65       29.24      4.35 o 
   2  19   2      463.67      488.57     12.51 o 
   3  19   2       33.43       35.80      4.89 o 
   4  19   2      116.76       95.91      9.66 o 
   5  19   2       10.45        9.28      4.80 o 
   6  19   2      115.61      118.23      9.08 o 
   7  19   2        0.32       -0.83      5.04 o 
  -7  20   2      122.52      141.40     12.07 o 
  -6  20   2       19.01       22.25      6.88 o 
  -5  20   2       95.55       91.18      8.71 o 
  -4  20   2       20.87       18.01      6.00 o 
  -3  20   2       27.23       24.26      3.18 o 
  -2  20   2      401.25      419.60     12.70 o 
  -1  20   2       44.32       51.84      5.62 o 
   0  20   2      525.51      462.98     14.84 o 
   1  20   2      162.85      143.97      7.76 o 
   2  20   2      909.35      870.39     20.16 o 
   3  20   2       68.80       63.00      6.41 o 
   4  20   2       59.00       61.31      6.80 o 
   5  20   2       23.14       22.06      7.05 o 
   6  20   2       14.56       18.24      5.53 o 
  -6  21   2       39.29       61.73     11.72 o 
  -5  21   2       55.46       54.06      7.60 o 
  -4  21   2       19.75       13.83      5.21 o 
  -3  21   2      138.88      147.35      6.65 o 
  -2  21   2        1.89       -1.95      4.42 o 
  -1  21   2        8.34       12.86      4.22 o 
   0  21   2      120.93      105.57      7.65 o 
   1  21   2       24.88       19.14      4.70 o 
   2  21   2       32.66       27.64      5.21 o 
   3  21   2       67.93       76.72      6.92 o 
   4  21   2       18.78       28.17      7.72 o 
   5  21   2       15.29       17.96      5.42 o 
   6  21   2        5.57       11.93      5.50 o 
  -6  22   2       24.87       20.95      7.16 o 
  -5  22   2       70.33       82.24      8.50 o 
  -4  22   2       43.30       40.84      6.20 o 
  -3  22   2        4.78        4.45      2.73 o 
  -2  22   2      102.63      103.13      8.41 o 
  -1  22   2        8.30       18.84      5.40 o 
   0  22   2      169.83      168.59      9.85 o 
   1  22   2       34.96       26.49      6.57 o 
   2  22   2      236.91      203.59      9.93 o 
   3  22   2      122.18      111.67     11.21 o 
   4  22   2       56.19       57.95      6.97 o 
   5  22   2       40.25       48.72      6.89 o 
   6  22   2       27.30       24.18      5.99 o 
  -5  23   2       15.64       22.36     10.24 o 
  -4  23   2      178.90      182.69      8.35 o 
  -3  23   2        0.44        0.70      4.22 o 
  -2  23   2      140.57      126.99      9.15 o 
  -1  23   2        6.41        1.44      6.06 o 
   0  23   2      558.48      511.25     19.29 o 
   1  23   2       87.70       72.92     11.87 o 
   2  23   2        1.04        0.19      4.93 o 
   3  23   2       61.94       66.85      8.11 o 
   4  23   2      573.34      573.45     31.22 o 
   5  23   2       27.31       33.16     11.24 o 
  -5  24   2       26.10       23.96      5.15 o 
  -4  24   2        0.99        2.98      3.58 o 
  -3  24   2       82.85       93.88      7.50 o 
  -2  24   2       40.32       33.86      6.23 o 
  -1  24   2        3.19        4.53      6.98 o 
   0  24   2       44.75       34.83      6.28 o 
   1  24   2        6.52        6.47      4.93 o 
   2  24   2        0.85       -1.47      5.26 o 
   3  24   2        1.87       -4.93      7.14 o 
   4  24   2        1.59        7.93      5.94 o 
  -4  25   2       20.41       14.31      5.73 o 
  -3  25   2        0.78       -4.32      4.32 o 
  -2  25   2       27.08       13.95      5.52 o 
  -1  25   2       64.44       58.35      7.29 o 
   0  25   2        8.80       12.32      5.47 o 
   1  25   2       35.88       41.25      6.76 o 
   2  25   2        6.95        4.08      5.31 o 
   3  25   2        2.78       -5.42      5.42 o 
   4  25   2      138.71      141.75     11.17 o 
  -3  26   2       90.67       87.76      7.33 o 
  -2  26   2      109.79      110.44      8.92 o 
  -1  26   2       31.34       36.70      6.54 o 
   0  26   2       13.18        7.71      5.27 o 
   1  26   2       52.21       46.55      7.01 o 
   2  26   2       14.17       11.41      5.87 o 
   3  26   2        2.36       -5.53      5.53 o 
  -1  27   2      166.10      195.20     12.09 o 
   0  27   2       28.25       17.94      5.90 o 
   1  27   2       39.18       36.78      6.85 o 
  -9   0   3       25.73       17.07      6.54 o 
  -7   0   3        5.42       -0.41      4.66 o 
  -5   0   3       16.30       12.78      4.22 o 
  -3   0   3      201.30      196.21      7.27 o 
  -1   0   3        1.55        2.57      1.83 o 
   1   0   3     7990.82     7666.61    153.87 o 
   3   0   3     1119.97     1123.86     20.27 o 
   5   0   3       10.22        5.34      4.14 o 
   7   0   3       12.86       17.48      7.81 o 
   9   0   3       72.81       59.83     10.58 o 
 -10   1   3       15.14       11.80      4.83 o 
  -9   1   3        7.56        3.69      4.03 o 
  -8   1   3       43.85       38.75      5.13 o 
  -7   1   3       26.90       39.91      4.73 o 
  -6   1   3        4.75        2.91      2.94 o 
  -5   1   3       22.07       22.03      3.15 o 
  -4   1   3     2081.63     2008.34     27.54 o 
  -3   1   3     2135.28     2181.38     26.43 o 
  -2   1   3    11472.53    10517.42    114.30 o 
  -1   1   3       84.01       69.49      2.38 o 
   0   1   3      691.65      587.82      7.66 o 
   1   1   3        2.17        6.14      2.52 o 
   2   1   3      749.94      726.76      9.35 o 
   3   1   3     1551.30     1593.99     20.14 o 
   4   1   3       27.99       35.81      2.82 o 
   5   1   3       24.97       29.45      2.97 o 
   6   1   3       79.08       66.51      4.50 o 
   7   1   3        1.12        0.35      3.27 o 
   8   1   3       59.81       60.73      5.83 o 
   9   1   3       16.57       14.63      5.37 o 
  10   1   3       12.39       16.58      6.23 o 
 -10   2   3        9.98       13.54      4.86 o 
  -9   2   3       18.25       13.72      4.45 o 
  -8   2   3       24.72       17.15      4.15 o 
  -7   2   3        0.20       -1.11      3.28 o 
  -6   2   3      426.87      403.57     10.16 o 
  -5   2   3       15.38       23.41      3.28 o 
  -4   2   3     1476.04     1361.57     20.02 o 
  -3   2   3      291.35      331.91      6.41 o 
  -2   2   3     5856.62     5739.04     68.57 o 
  -1   2   3     2934.63     2949.70     29.18 o 
   0   2   3     5280.77     4944.22     64.10 o 
   1   2   3     3413.58     3749.21     49.28 o 
   2   2   3      147.04      164.68      3.86 o 
   3   2   3      199.20      193.02      5.33 o 
   4   2   3     1130.79     1142.43     22.16 o 
   5   2   3        0.82        1.82      1.79 o 
   6   2   3      369.09      347.35      8.81 o 
   7   2   3        4.89        6.94      3.44 o 
   8   2   3       34.40       42.25      5.69 o 
   9   2   3       10.35       14.81      4.99 o 
  10   2   3        1.18        2.82      7.82 o 
 -10   3   3        7.77       19.61      5.41 o 
  -9   3   3       23.81       22.46      5.43 o 
  -8   3   3       30.63       22.63      4.40 o 
  -7   3   3       88.77       84.13      5.87 o 
  -6   3   3       11.43       15.05      3.55 o 
  -5   3   3     1119.36     1113.87     18.12 o 
  -4   3   3      521.50      533.65     11.56 o 
  -3   3   3     5074.44     4897.54     55.37 o 
  -2   3   3     5451.72     5302.79     57.18 o 
  -1   3   3     9329.44     8727.97     83.66 o 
   0   3   3      226.58      273.07      5.04 o 
   1   3   3     7371.65     7687.20     98.99 o 
   2   3   3       62.31       52.12      2.31 o 
   3   3   3       32.92       29.88      2.37 o 
   4   3   3      176.74      155.89      4.78 o 
   5   3   3       20.23       20.00      2.70 o 
   6   3   3       22.65       27.53      3.71 o 
   7   3   3      208.05      239.21      8.58 o 
   8   3   3       63.84       45.90      5.96 o 
   9   3   3        2.27       -4.01      4.01 o 
  10   3   3       13.91       19.04      7.24 o 
 -10   4   3       14.07       10.39      5.06 o 
  -9   4   3       40.41       62.16      6.24 o 
  -8   4   3        9.48        8.84      3.86 o 
  -7   4   3      259.14      219.62      8.44 o 
  -6   4   3      135.37      130.29      6.17 o 
  -5   4   3      597.07      556.61     11.42 o 
  -4   4   3     1666.05     1649.05     20.26 o 
  -3   4   3     1375.94     1312.83     22.71 o 
  -2   4   3     3386.06     3333.02     35.48 o 
  -1   4   3     3926.59     3932.92     47.32 o 
   0   4   3      761.16      847.75     17.59 o 
   1   4   3      180.91      172.77      5.35 o 
   2   4   3      212.65      236.09      4.74 o 
   3   4   3      868.47      865.02     12.39 o 
   4   4   3      137.93      163.74      5.21 o 
   5   4   3        6.01        7.11      2.29 o 
   6   4   3       12.25        8.01      2.85 o 
   7   4   3       88.64       96.34      5.70 o 
   8   4   3        1.44        0.39      3.85 o 
   9   4   3        0.60        1.23      6.86 o 
  10   4   3        7.00        2.44      6.61 o 
 -10   5   3       31.13       27.69      5.68 o 
  -9   5   3        0.26       -1.11      3.92 o 
  -8   5   3        3.79       -2.84      4.46 o 
  -7   5   3      253.44      231.82      8.64 o 
  -6   5   3      760.01      762.52     14.91 o 
  -5   5   3       31.10       29.90      3.25 o 
  -4   5   3      712.18      665.96     10.27 o 
  -3   5   3      109.23       97.68      3.61 o 
  -2   5   3     1476.89     1434.51     16.56 o 
  -1   5   3     1327.39     1390.17     20.11 o 
   0   5   3     2416.20     2337.96     42.31 o 
   1   5   3      161.51      155.03      3.67 o 
   2   5   3     3079.16     3289.16     40.89 o 
   3   5   3       96.40       88.24      3.36 o 
   4   5   3     1002.86     1085.88     16.19 o 
   5   5   3      404.92      415.62      8.17 o 
   6   5   3      358.22      338.13      8.80 o 
   7   5   3      106.05      102.41      6.38 o 
   8   5   3      170.71      176.60      9.18 o 
   9   5   3       13.21        8.02      8.32 o 
 -10   6   3        5.99        3.84      4.55 o 
  -9   6   3        0.04       -3.62      3.62 o 
  -8   6   3        0.69       -1.56      3.76 o 
  -7   6   3      452.59      434.87     11.56 o 
  -6   6   3       16.36       10.64      3.48 o 
  -5   6   3       50.53       53.33      3.89 o 
  -4   6   3      434.97      417.91      8.05 o 
  -3   6   3     2372.05     2414.15     36.84 o 
  -2   6   3      225.09      205.99      4.35 o 
  -1   6   3      625.24      700.58     10.13 o 
   0   6   3    11075.49    10715.33    183.60 o 
   1   6   3       11.40       29.38      1.65 o 
   2   6   3     1711.05     2026.98     24.19 o 
   3   6   3        1.15        7.95      2.24 o 
   4   6   3      124.07      145.96      4.37 o 
   5   6   3       34.94       49.53      3.39 o 
   6   6   3       11.38       12.77      3.04 o 
   7   6   3      342.19      342.37     10.46 o 
   8   6   3        1.13        3.06      3.95 o 
   9   6   3        9.50       21.61      6.17 o 
 -10   7   3       49.74       57.88      6.84 o 
  -9   7   3       12.88       11.83      4.51 o 
  -8   7   3       29.40       23.89      4.69 o 
  -7   7   3        0.36        0.16      3.44 o 
  -6   7   3     1060.11      991.39     16.59 o 
  -5   7   3      250.99      250.81      6.42 o 
  -4   7   3     1502.01     1388.34     19.20 o 
  -3   7   3      147.21      136.82      3.89 o 
  -2   7   3     5833.66     6257.12     61.20 o 
  -1   7   3       21.73       24.66      1.68 o 
   0   7   3      187.91      201.16      4.69 o 
   1   7   3      217.42      229.21      4.94 o 
   2   7   3        1.32        5.37      1.72 o 
   3   7   3     1781.22     1866.19     23.41 o 
   4   7   3      728.73      730.99     11.92 o 
   5   7   3     1285.10     1278.13     18.01 o 
   6   7   3       98.34      107.51      5.30 o 
   7   7   3        4.79        7.58      3.66 o 
   8   7   3        5.38        1.21      4.12 o 
   9   7   3      125.00      127.70     15.00 o 
 -10   8   3       22.66       16.18      7.81 o 
  -9   8   3        1.44        1.57      4.22 o 
  -8   8   3       14.34        2.61      3.79 o 
  -7   8   3        2.65        1.76      3.56 o 
  -6   8   3        0.69        2.54      3.06 o 
  -5   8   3        9.00        6.41      2.40 o 
  -4   8   3       25.47       37.99      3.65 o 
  -3   8   3       24.03       31.86      2.30 o 
  -2   8   3       48.94       39.06      1.98 o 
  -1   8   3       88.87       92.85      2.85 o 
   0   8   3     4588.06     4745.49     62.81 o 
   1   8   3     3736.12     3990.72     53.42 o 
   2   8   3      901.07      944.35     15.23 o 
   3   8   3       21.74       36.70      3.42 o 
   4   8   3     2065.07     2266.04     30.42 o 
   5   8   3      485.11      522.48      9.41 o 
   6   8   3      393.88      410.73      9.48 o 
   7   8   3       42.76       33.98      5.60 o 
   8   8   3      225.60      227.95     13.10 o 
   9   8   3        0.54        2.66      6.44 o 
  -9   9   3        0.12        6.41      4.26 o 
  -8   9   3       60.88       45.47      5.62 o 
  -7   9   3      142.84      161.29      7.03 o 
  -6   9   3      342.47      348.28      9.12 o 
  -5   9   3       79.04       84.97      4.20 o 
  -4   9   3      147.71      126.75      4.31 o 
  -3   9   3        7.17        7.19      1.72 o 
  -2   9   3     1845.16     1974.09     22.29 o 
  -1   9   3     2232.11     2410.52     34.47 o 
   0   9   3     3214.08     3202.16     43.62 o 
   1   9   3      486.95      490.65      8.99 o 
   2   9   3     1137.00     1129.51     16.61 o 
   3   9   3        0.84       -1.08      2.84 o 
   4   9   3      574.70      634.23     10.92 o 
   5   9   3       10.10       10.66      2.56 o 
   6   9   3      168.87      169.32      6.66 o 
   7   9   3        0.26        0.89      3.96 o 
   8   9   3        0.43        5.22      4.53 o 
   9   9   3        4.82       14.38      5.65 o 
  -9  10   3       11.15        7.50      4.97 o 
  -8  10   3        1.78       -0.69      5.54 o 
  -7  10   3       64.72       73.00      5.46 o 
  -6  10   3        3.41       -1.32      3.52 o 
  -5  10   3      197.84      206.44      6.62 o 
  -4  10   3      379.65      408.22      7.79 o 
  -3  10   3       58.50       96.02      3.45 o 
  -2  10   3       17.01       18.57      1.63 o 
  -1  10   3       30.94       38.47      2.17 o 
   0  10   3       27.24       28.97      2.33 o 
   1  10   3      148.73      142.74      5.35 o 
   2  10   3      198.03      176.77      5.04 o 
   3  10   3      234.24      261.43      6.30 o 
   4  10   3      337.05      305.04      9.37 o 
   5  10   3     1024.35     1089.05     18.60 o 
   6  10   3       65.15       61.48      4.64 o 
   7  10   3      528.34      534.53     14.99 o 
   8  10   3      126.11      129.54      8.87 o 
   9  10   3        0.65        4.10      5.09 o 
  -9  11   3      152.88      172.79     10.63 o 
  -8  11   3        4.75        6.90      3.82 o 
  -7  11   3       51.87       52.97      5.03 o 
  -6  11   3       23.07       14.72      3.56 o 
  -5  11   3      174.44      192.47      6.54 o 
  -4  11   3       95.69       84.78      3.84 o 
  -3  11   3       61.68       81.42      3.18 o 
  -2  11   3      429.55      391.80      8.25 o 
  -1  11   3      129.77      132.76      5.33 o 
   0  11   3      633.32      682.86     12.09 o 
   1  11   3      229.89      209.40      5.27 o 
   2  11   3      349.80      348.06      7.52 o 
   3  11   3        7.40       10.63      2.99 o 
   4  11   3       66.21       69.30      5.12 o 
   5  11   3       70.77       74.34      6.34 o 
   6  11   3       21.81       20.97      4.57 o 
   7  11   3        6.43        8.87      3.58 o 
   8  11   3        1.90       -1.82      4.33 o 
   9  11   3        2.94        8.46      5.58 o 
  -9  12   3       56.13       54.25      7.97 o 
  -8  12   3       27.17       21.41      5.64 o 
  -7  12   3        0.13        3.75      3.41 o 
  -6  12   3      243.81      237.09      7.84 o 
  -5  12   3      309.47      309.46      7.77 o 
  -4  12   3      260.53      277.87      6.95 o 
  -3  12   3        0.05        2.01      1.65 o 
  -2  12   3       11.29       19.41      1.90 o 
  -1  12   3      930.45      932.96     18.29 o 
   0  12   3      232.56      263.41      6.68 o 
   1  12   3       13.36       21.63      2.42 o 
   2  12   3     1140.27     1089.35     15.34 o 
   3  12   3        2.22       -1.60      2.67 o 
   4  12   3       26.45       24.75      5.19 o 
   5  12   3      253.10      262.43      9.55 o 
   6  12   3      710.10      681.93     16.64 o 
   7  12   3        0.95        9.72      4.40 o 
   8  12   3        0.96       -4.32      4.32 o 
   9  12   3        0.84        4.20      5.25 o 
  -9  13   3        2.88        1.79      4.38 o 
  -8  13   3        4.66        3.85      4.33 o 
  -7  13   3       42.13       61.53      5.83 o 
  -6  13   3       49.07       44.06      4.77 o 
  -5  13   3      105.31       93.13      5.15 o 
  -4  13   3      208.18      204.69      5.38 o 
  -3  13   3        3.20        0.63      1.63 o 
  -2  13   3        0.01        0.39      1.85 o 
  -1  13   3        1.21       -0.86      2.58 o 
   0  13   3      112.11      122.58      5.99 o 
   1  13   3       69.86       82.87      3.83 o 
   2  13   3      261.49      268.49      6.94 o 
   3  13   3      334.39      330.12     11.37 o 
   4  13   3       24.30       18.97      4.20 o 
   5  13   3      357.02      379.16     11.55 o 
   6  13   3        2.74       10.29      5.35 o 
   7  13   3        0.01       -2.59      4.02 o 
   8  13   3       15.17       11.30      5.15 o 
  -9  14   3        0.37       -4.99      4.99 o 
  -8  14   3       11.85        5.84      4.53 o 
  -7  14   3        8.83        3.99      4.29 o 
  -6  14   3      253.84      252.27     10.15 o 
  -5  14   3      154.20      158.64      6.78 o 
  -4  14   3      415.57      431.27     10.92 o 
  -3  14   3      372.20      378.68      6.53 o 
  -2  14   3       91.19       97.40      4.10 o 
  -1  14   3      884.65      835.66     15.72 o 
   0  14   3      190.90      198.51      7.44 o 
   1  14   3        3.09        2.07      2.83 o 
   2  14   3      233.55      232.47      6.68 o 
   3  14   3      597.13      563.49     12.97 o 
   4  14   3      519.96      548.01     14.12 o 
   5  14   3        0.76       -2.25      3.36 o 
   6  14   3       62.73       51.87      5.98 o 
   7  14   3       94.43       82.99      7.41 o 
   8  14   3       18.31       27.72      6.02 o 
  -8  15   3       20.26       13.52      4.85 o 
  -7  15   3        1.20        0.30      4.10 o 
  -6  15   3       28.97       38.11      5.28 o 
  -5  15   3        0.02       -2.61      3.00 o 
  -4  15   3       63.70       51.14      3.73 o 
  -3  15   3       20.82       15.25      2.21 o 
  -2  15   3     2000.80     1960.51     25.55 o 
  -1  15   3        4.78       13.73      3.12 o 
   0  15   3     1214.56     1153.45     20.19 o 
   1  15   3        1.52        2.99      4.12 o 
   2  15   3       13.01       11.86      3.29 o 
   3  15   3      480.51      475.15     13.32 o 
   4  15   3      179.37      144.77      7.20 o 
   5  15   3       30.00       29.08      4.78 o 
   6  15   3        2.41        0.77      4.05 o 
   7  15   3       10.15        6.15      4.61 o 
   8  15   3        3.31        5.91      6.30 o 
  -8  16   3        1.17       -2.74      7.50 o 
  -7  16   3       36.70       40.78      6.73 o 
  -6  16   3      147.67      153.34      8.02 o 
  -5  16   3        5.88        2.19      3.61 o 
  -4  16   3        1.16       -2.38      2.38 o 
  -3  16   3      305.94      274.21      6.15 o 
  -2  16   3     1152.32     1152.37     18.41 o 
  -1  16   3       12.03        8.37      3.13 o 
   0  16   3        0.55        1.71      2.60 o 
   1  16   3        0.97        1.39      2.96 o 
   2  16   3      180.36      173.06      7.15 o 
   3  16   3       17.77       12.91      3.75 o 
   4  16   3       90.51       83.05      6.14 o 
   5  16   3        8.25       10.35      4.12 o 
   6  16   3       87.58       90.28      7.20 o 
   7  16   3      316.38      292.82     12.12 o 
   8  16   3        5.63        6.92      5.08 o 
  -8  17   3       13.41        8.29      7.67 o 
  -7  17   3       74.38       75.32      9.22 o 
  -6  17   3       39.06       30.57      5.91 o 
  -5  17   3      130.23      129.42     11.77 o 
  -4  17   3      411.52      383.18      9.32 o 
  -3  17   3       76.52       75.16      4.61 o 
  -2  17   3      587.06      588.83     15.25 o 
  -1  17   3        0.75        3.19      3.69 o 
   0  17   3     1016.64     1022.52     25.79 o 
   1  17   3     1040.20      963.57     19.47 o 
   2  17   3       16.34        6.91      3.44 o 
   3  17   3        8.54       12.56      3.80 o 
   4  17   3      144.62      138.14      7.60 o 
   5  17   3      134.66      127.04     11.02 o 
   6  17   3        0.01       -3.60      3.60 o 
   7  17   3       17.77       25.07      5.71 o 
  -7  18   3        0.26        2.28      5.82 o 
  -6  18   3        4.63        3.00      4.64 o 
  -5  18   3      127.27      117.79      7.80 o 
  -4  18   3      593.67      623.58     13.35 o 
  -3  18   3       13.95       23.02      3.75 o 
  -2  18   3       80.02      105.42      9.98 o 
  -1  18   3       12.69       12.93      4.46 o 
   0  18   3     3593.96     3432.60     50.45 o 
   1  18   3      708.49      654.64     14.63 o 
   2  18   3        0.15        1.53      3.24 o 
   3  18   3        4.25        2.05      3.45 o 
   4  18   3      301.99      330.92     11.05 o 
   5  18   3       60.69       63.73      6.25 o 
   6  18   3       73.28       68.07      7.02 o 
   7  18   3       32.11       42.07     10.70 o 
  -7  19   3      151.52      138.73     11.47 o 
  -6  19   3        3.70        9.67      5.71 o 
  -5  19   3      287.63      286.18     14.94 o 
  -4  19   3        3.91        6.68      3.87 o 
  -3  19   3       55.92       37.35      5.71 o 
  -2  19   3       47.05       39.75      6.26 o 
  -1  19   3       95.86       83.59      5.91 o 
   0  19   3     3591.17     3497.80     65.47 o 
   1  19   3       98.71       80.07      5.66 o 
   2  19   3       40.58       38.90      4.81 o 
   3  19   3      232.77      210.18      8.79 o 
   4  19   3        0.03       -2.11      3.68 o 
   5  19   3      333.23      362.13     12.30 o 
   6  19   3        7.48        9.09      4.72 o 
   7  19   3      129.52      148.00      9.69 o 
  -7  20   3       11.62        6.14      6.48 o 
  -6  20   3        0.53       11.22      6.24 o 
  -5  20   3        3.78       13.86      5.43 o 
  -4  20   3        7.21       13.42      4.43 o 
  -3  20   3        8.59       16.91      4.90 o 
  -2  20   3      107.80      103.66      8.47 o 
  -1  20   3      221.95      231.95      9.68 o 
   0  20   3     1349.11     1395.29     40.10 o 
   1  20   3      170.41      163.36      7.65 o 
   2  20   3      765.81      759.49     16.89 o 
   3  20   3        6.98       15.05      4.21 o 
   4  20   3        3.92        5.00      4.15 o 
   5  20   3       21.74       20.96      5.94 o 
   6  20   3        0.07        1.40      4.69 o 
  -6  21   3       15.43       26.92      6.70 o 
  -5  21   3       42.80       39.00      6.38 o 
  -4  21   3      280.19      273.10     10.17 o 
  -3  21   3       13.50        1.99      4.52 o 
  -2  21   3      290.85      292.81     13.14 o 
  -1  21   3      802.90      710.78     17.71 o 
   0  21   3      808.69      861.49     32.03 o 
   1  21   3        0.08       -0.60      3.97 o 
   2  21   3      680.31      689.08     26.36 o 
   3  21   3        4.22        0.13      4.11 o 
   4  21   3      315.84      287.88     14.78 o 
   5  21   3       33.52       35.56      6.15 o 
   6  21   3        1.19        4.10      4.89 o 
  -6  22   3       62.32       72.94     10.44 o 
  -5  22   3        7.70       10.96      7.12 o 
  -4  22   3        3.25        2.31      7.07 o 
  -3  22   3      319.06      330.34     15.00 o 
  -2  22   3      497.83      484.50     16.81 o 
  -1  22   3      259.35      231.79     12.37 o 
   0  22   3      115.85      122.63      8.38 o 
   1  22   3      100.37       86.02      6.94 o 
   2  22   3       69.59       64.00      6.48 o 
   3  22   3       60.99       58.18      6.52 o 
   4  22   3        6.39        2.96      4.70 o 
   5  22   3        3.72       -2.04      7.31 o 
  -5  23   3       23.22       25.66      6.16 o 
  -4  23   3        2.21       12.53      7.90 o 
  -3  23   3        2.82        2.10      4.36 o 
  -2  23   3       12.03       10.06      5.51 o 
  -1  23   3       58.68       47.60      7.00 o 
   0  23   3        2.38        8.90      4.36 o 
   1  23   3       11.83       11.61      4.61 o 
   2  23   3        1.43        5.86      4.30 o 
   3  23   3        0.06        3.02      4.40 o 
   4  23   3       47.24       53.87     10.09 o 
   5  23   3        0.99        2.52      4.78 o 
  -5  24   3        2.02        6.75     11.75 o 
  -4  24   3       32.64       56.82     10.59 o 
  -3  24   3        1.71       -5.88      7.59 o 
  -2  24   3       41.36       42.75      7.05 o 
  -1  24   3       22.39        9.44      5.29 o 
   0  24   3       28.47       17.52      5.82 o 
   1  24   3        8.16        6.72      5.02 o 
   2  24   3      174.73      196.03     15.26 o 
   3  24   3        0.96        2.40      5.50 o 
   4  24   3      179.09      210.70     12.92 o 
  -4  25   3        1.93        6.53      5.61 o 
  -3  25   3       81.09       84.80      9.62 o 
  -2  25   3      104.46      111.36     10.40 o 
  -1  25   3        0.00        6.09      5.08 o 
   0  25   3        1.28        2.34      5.11 o 
   1  25   3      127.24      116.20     13.60 o 
   2  25   3        0.93        1.84      5.26 o 
   3  25   3       18.44        0.79      5.68 o 
  -3  26   3       52.40       50.98      6.71 o 
  -2  26   3        0.01        0.00      5.20 o 
  -1  26   3        9.12       12.01      5.53 o 
   0  26   3        0.60       -0.52      5.77 o 
   1  26   3       20.36       19.66      6.04 o 
   2  26   3       79.19       63.08      6.84 o 
   0  27   3        0.00        1.48      6.63 o 
 -10   0   4       11.82       16.56      7.35 o 
  -8   0   4       47.36       30.53      6.97 o 
  -6   0   4      457.40      419.60     14.73 o 
  -4   0   4       50.81       55.40      5.09 o 
  -2   0   4     6997.06     6939.32    116.82 o 
   0   0   4     2691.57     2831.84     48.70 o 
   2   0   4     1283.82     1146.94     22.34 o 
   4   0   4     1074.45     1156.88     21.63 o 
   6   0   4      801.19      756.30     21.12 o 
   8   0   4       51.49       45.99     10.10 o 
 -10   1   4       12.75       19.70      5.26 o 
  -9   1   4        0.03        0.38      3.66 o 
  -8   1   4       36.00       36.83      5.07 o 
  -7   1   4        4.75        3.68      3.54 o 
  -6   1   4        6.59        8.30      3.36 o 
  -5   1   4       48.39       57.43      4.14 o 
  -4   1   4        5.44        3.98      2.15 o 
  -3   1   4     1134.60     1174.95     15.80 o 
  -2   1   4     1535.28     1506.20     20.17 o 
  -1   1   4    10536.60    10197.14    119.40 o 
   0   1   4      248.36      228.27      5.23 o 
   1   1   4       46.60       47.24      2.24 o 
   2   1   4     7030.67     6869.34    100.20 o 
   3   1   4     4634.40     4666.74     53.12 o 
   4   1   4        0.38       -1.16      1.98 o 
   5   1   4       54.79       64.47      4.02 o 
   6   1   4       92.85       98.31      5.66 o 
   7   1   4      132.94      146.06      9.22 o 
   8   1   4       85.89      102.25      8.47 o 
   9   1   4      200.55      202.18     11.75 o 
 -10   2   4       60.44       71.26      7.20 o 
  -9   2   4       28.32       37.84      5.53 o 
  -8   2   4       39.85       36.76      4.88 o 
  -7   2   4      196.60      185.07      7.81 o 
  -6   2   4       14.57       12.30      3.42 o 
  -5   2   4        1.41        0.61      2.58 o 
  -4   2   4      489.58      539.86     10.36 o 
  -3   2   4       66.93       73.73      3.78 o 
  -2   2   4      637.37      597.27      8.80 o 
  -1   2   4     7108.88     6937.37     71.01 o 
   0   2   4      100.12      123.96      3.57 o 
   1   2   4      644.90      558.00     14.83 o 
   2   2   4      928.16      969.41     15.26 o 
   3   2   4      262.56      292.06      6.12 o 
   4   2   4      278.18      345.13      7.57 o 
   5   2   4      972.19      969.47     19.56 o 
   6   2   4       87.03       86.18      5.54 o 
   7   2   4        9.09        8.56      3.92 o 
   8   2   4       34.13       26.31      5.26 o 
   9   2   4      144.64      147.32     12.47 o 
 -10   3   4        2.19        1.32      4.75 o 
  -9   3   4       14.92       21.02      4.79 o 
  -8   3   4        6.89        2.42      3.45 o 
  -7   3   4        3.31       -2.53      3.18 o 
  -6   3   4      190.61      181.62      7.49 o 
  -5   3   4      522.98      516.32     10.99 o 
  -4   3   4       83.99       96.83      3.97 o 
  -3   3   4      483.83      476.96      8.88 o 
  -2   3   4      510.60      568.96      8.45 o 
  -1   3   4     1909.33     1809.56     18.71 o 
   0   3   4     1663.27     1616.88     23.93 o 
   1   3   4      759.21      825.70     11.48 o 
   2   3   4     1481.13     1637.86     21.57 o 
   3   3   4      356.01      405.40      7.40 o 
   4   3   4       58.50       52.53      3.31 o 
   5   3   4       15.14       22.97      3.19 o 
   6   3   4      744.27      770.91     13.95 o 
   7   3   4       61.05       60.80      5.97 o 
   8   3   4       95.23       76.15      6.81 o 
   9   3   4        0.01       -4.87      5.43 o 
 -10   4   4       70.48       97.56     11.38 o 
  -9   4   4        0.04       -3.64      3.64 o 
  -8   4   4       31.99       34.15      5.03 o 
  -7   4   4        2.43        1.08      3.30 o 
  -6   4   4      178.47      181.49      7.18 o 
  -5   4   4       99.74      100.83      5.15 o 
  -4   4   4      999.98      966.13     14.35 o 
  -3   4   4      458.02      460.40      8.71 o 
  -2   4   4      352.08      316.15      5.63 o 
  -1   4   4      297.26      322.43      8.44 o 
   0   4   4      301.79      291.70      5.69 o 
   1   4   4      954.51     1001.48     15.17 o 
   2   4   4      957.35     1020.69     16.08 o 
   3   4   4      194.90      199.38      4.96 o 
   4   4   4      122.70      134.90      4.69 o 
   5   4   4      528.74      488.45      9.88 o 
   6   4   4       45.27       47.76      4.74 o 
   7   4   4        7.60        6.77      3.60 o 
   8   4   4       54.48       66.36      6.62 o 
   9   4   4       60.31       54.62      7.91 o 
 -10   5   4       45.55       37.93      6.01 o 
  -9   5   4        8.97        4.48      4.16 o 
  -8   5   4        4.56       -1.19      3.58 o 
  -7   5   4      192.57      172.26      7.67 o 
  -6   5   4      343.51      347.78      9.69 o 
  -5   5   4     1380.27     1338.20     19.35 o 
  -4   5   4      988.94     1021.28     16.35 o 
  -3   5   4     1724.24     1672.70     19.83 o 
  -2   5   4      686.86      774.04      9.97 o 
  -1   5   4     3255.72     3353.30     50.53 o 
   0   5   4     1343.14     1439.74     21.88 o 
   1   5   4      177.26      214.10      6.56 o 
   2   5   4      715.59      773.37     17.00 o 
   3   5   4       33.91       34.95      2.51 o 
   4   5   4       17.77       10.94      2.42 o 
   5   5   4       51.30       60.89      4.08 o 
   6   5   4      163.38      160.59      6.91 o 
   7   5   4       65.09       61.11      5.52 o 
   8   5   4        5.28       -2.88      4.15 o 
   9   5   4       23.23       28.68      6.59 o 
 -10   6   4       44.44       40.35      6.31 o 
  -9   6   4       39.93       52.31      6.10 o 
  -8   6   4      374.38      348.99     16.66 o 
  -7   6   4      239.15      248.46      8.99 o 
  -6   6   4        3.36        1.26      3.31 o 
  -5   6   4       25.41       19.47      2.98 o 
  -4   6   4      109.95      116.74      5.11 o 
  -3   6   4      143.02      137.25      3.86 o 
  -2   6   4       81.28       81.17      2.58 o 
  -1   6   4      833.67      843.18     13.58 o 
   0   6   4    12159.84    11828.43    197.41 o 
   1   6   4      503.08      482.55     11.68 o 
   2   6   4     1567.32     1617.51     23.32 o 
   3   6   4      783.12      850.02     15.47 o 
   4   6   4       10.92        7.45      2.35 o 
   5   6   4      593.93      606.61     15.83 o 
   6   6   4      234.38      224.63      7.98 o 
   7   6   4      108.78      133.83      7.41 o 
   8   6   4       16.85       15.22      5.12 o 
   9   6   4       49.58       57.21      8.23 o 
 -10   7   4       29.61       20.78      5.54 o 
  -9   7   4        5.98       -0.10      5.00 o 
  -8   7   4      302.16      300.79     10.49 o 
  -7   7   4       45.39       39.93      4.84 o 
  -6   7   4      341.38      333.03     11.32 o 
  -5   7   4      150.46      157.56      5.25 o 
  -4   7   4      236.62      230.80      5.59 o 
  -3   7   4      818.53      797.04     11.05 o 
  -2   7   4     1160.04     1057.76     16.24 o 
  -1   7   4     6286.63     6453.95     84.53 o 
   0   7   4     1139.18     1346.07     27.59 o 
   1   7   4      312.47      298.05      9.99 o 
   2   7   4       31.43       70.32      3.40 o 
   3   7   4       27.69       19.64      2.26 o 
   4   7   4       14.28       15.50      2.64 o 
   5   7   4     1702.99     1627.26     24.55 o 
   6   7   4      355.59      361.22      9.99 o 
   7   7   4       65.63       62.24      9.46 o 
   8   7   4      178.76      168.40     14.62 o 
   9   7   4       84.87       81.01      9.53 o 
 -10   8   4        1.69       -0.18      5.48 o 
  -9   8   4        0.04        4.81      4.28 o 
  -8   8   4      316.26      289.37     10.53 o 
  -7   8   4      102.98      110.05      6.64 o 
  -6   8   4      224.35      236.98      7.60 o 
  -5   8   4       66.08       64.67      4.27 o 
  -4   8   4       33.89       44.71      2.97 o 
  -3   8   4      219.26      229.50      5.00 o 
  -2   8   4      318.97      340.09      6.50 o 
  -1   8   4      897.40      896.08     14.55 o 
   0   8   4     1181.24     1325.53     27.73 o 
   1   8   4      132.92      143.23      7.11 o 
   2   8   4      987.49     1012.22     21.42 o 
   3   8   4      566.91      556.63     11.83 o 
   4   8   4      126.65      135.95      4.84 o 
   5   8   4       25.34       26.24      3.66 o 
   6   8   4       16.26       15.17      4.17 o 
   7   8   4      127.60      108.37      7.62 o 
   8   8   4        0.25        3.80      4.36 o 
   9   8   4       58.27       71.62      8.80 o 
  -9   9   4       68.97       78.16      7.00 o 
  -8   9   4      161.47      164.14      9.06 o 
  -7   9   4       85.48       97.47      6.42 o 
  -6   9   4       81.26      102.01      7.54 o 
  -5   9   4      143.86      140.44      5.11 o 
  -4   9   4      184.51      175.34      5.58 o 
  -3   9   4     1952.46     2058.35     26.79 o 
  -2   9   4      628.82      587.80     13.08 o 
  -1   9   4      484.88      396.33     12.78 o 
   0   9   4      525.36      586.27     10.04 o 
   1   9   4     1106.99     1255.88     27.15 o 
   2   9   4     1522.61     1729.14     23.78 o 
   3   9   4       45.90       50.79      4.11 o 
   4   9   4      512.39      513.75     12.19 o 
   5   9   4       15.65       10.92      4.05 o 
   6   9   4      195.36      190.63      8.72 o 
   7   9   4      110.45      109.91      7.80 o 
   8   9   4      157.91      129.77      8.89 o 
   9   9   4       95.48      106.52     16.43 o 
  -9  10   4       36.70       41.89      5.88 o 
  -8  10   4       24.38       19.87      4.74 o 
  -7  10   4        3.09        0.50      3.48 o 
  -6  10   4      177.18      190.02      7.06 o 
  -5  10   4       43.68       39.21      3.36 o 
  -4  10   4       22.73       31.06      2.79 o 
  -3  10   4      178.96      195.40      4.63 o 
  -2  10   4      480.77      469.73     11.56 o 
  -1  10   4      148.23      151.10      4.87 o 
   0  10   4       79.62       83.62      3.20 o 
   1  10   4     1767.28     1972.50     28.47 o 
   2  10   4      585.07      657.92     13.17 o 
   3  10   4      532.62      565.49     12.29 o 
   4  10   4       53.34       56.46      4.87 o 
   5  10   4      151.21      132.26      7.09 o 
   6  10   4      638.65      619.67     18.49 o 
   7  10   4       22.18       27.64      5.34 o 
   8  10   4       96.99       99.97      8.15 o 
   9  10   4       10.56        6.19      8.54 o 
  -9  11   4        2.30       -3.23      5.23 o 
  -8  11   4       19.85       18.47      5.07 o 
  -7  11   4      112.13      121.14      7.01 o 
  -6  11   4        0.75        4.50      3.13 o 
  -5  11   4        0.20        0.38      2.32 o 
  -4  11   4      287.40      312.66      7.97 o 
  -3  11   4        0.08       -1.45      1.45 o 
  -2  11   4      678.83      689.27     15.23 o 
  -1  11   4       23.48       23.64      2.62 o 
   0  11   4        2.25        3.04      1.86 o 
   1  11   4     2551.24     2698.94     38.04 o 
   2  11   4      266.70      259.30      6.29 o 
   3  11   4      459.42      482.07     14.34 o 
   4  11   4       64.42       60.92      5.01 o 
   5  11   4      199.33      176.43      7.96 o 
   6  11   4        0.76        1.03      3.76 o 
   7  11   4        4.92        8.63      4.31 o 
   8  11   4      250.06      221.55     11.05 o 
  -9  12   4        4.35        4.89      4.63 o 
  -8  12   4        8.20        9.23      4.29 o 
  -7  12   4       69.16       64.98      5.81 o 
  -6  12   4      211.71      224.43      8.30 o 
  -5  12   4       30.21       27.47      3.30 o 
  -4  12   4      901.24      911.95     13.37 o 
  -3  12   4       86.42       89.75      3.12 o 
  -2  12   4       82.60       94.19      4.25 o 
  -1  12   4     1287.39     1255.35     23.93 o 
   0  12   4      193.57      201.58      5.61 o 
   1  12   4        2.02        9.02      2.01 o 
   2  12   4        2.98        1.17      2.08 o 
   3  12   4        0.01        1.58      3.20 o 
   4  12   4       16.63        9.73      3.61 o 
   5  12   4      615.52      598.67     14.67 o 
   6  12   4        0.16        0.43      3.86 o 
   7  12   4       95.99      120.55      8.30 o 
   8  12   4        0.00        0.16      4.59 o 
  -9  13   4       25.86       17.75      5.87 o 
  -8  13   4        3.06        3.79      4.36 o 
  -7  13   4       69.33       85.82      6.44 o 
  -6  13   4        9.26        6.10      3.65 o 
  -5  13   4       13.80       13.34      3.00 o 
  -4  13   4      429.90      414.06      9.09 o 
  -3  13   4       59.10       55.65      3.49 o 
  -2  13   4      803.10      791.52     14.46 o 
  -1  13   4      390.08      349.58      8.46 o 
   0  13   4      126.50      150.04      6.95 o 
   1  13   4      262.58      281.46      7.06 o 
   2  13   4        9.43        7.70      2.38 o 
   3  13   4      460.45      477.61     13.21 o 
   4  13   4      264.45      242.95      8.93 o 
   5  13   4       11.44       10.42      4.83 o 
   6  13   4        2.29        2.93      3.82 o 
   7  13   4       15.55       15.36      5.07 o 
   8  13   4        6.83        6.07      4.88 o 
  -8  14   4        1.18        3.31      4.39 o 
  -7  14   4      122.30      147.37      7.70 o 
  -6  14   4       52.34       50.23      5.05 o 
  -5  14   4      224.05      212.18      6.79 o 
  -4  14   4       46.69       42.82      3.55 o 
  -3  14   4        8.81        4.35      2.97 o 
  -2  14   4        3.02        5.55      3.39 o 
  -1  14   4      481.51      484.56     12.43 o 
   0  14   4     1244.29     1207.77     19.92 o 
   1  14   4      357.22      378.18      8.14 o 
   2  14   4        5.06        5.90      2.46 o 
   3  14   4      134.91      148.92      6.87 o 
   4  14   4       10.42       22.95      4.31 o 
   5  14   4        8.55        7.35      3.97 o 
   6  14   4        6.26        8.82      4.45 o 
   7  14   4       21.34       15.94      5.13 o 
   8  14   4       21.69       17.87      5.55 o 
  -8  15   4        5.60        8.40      5.29 o 
  -7  15   4       20.36       30.96      5.92 o 
  -6  15   4        1.58        6.93      4.24 o 
  -5  15   4      100.40      113.01      5.96 o 
  -4  15   4      515.81      496.69      9.54 o 
  -3  15   4       17.30       13.17      3.77 o 
  -2  15   4      938.09      909.51     19.69 o 
  -1  15   4       58.92       55.44      4.99 o 
   0  15   4      173.79      173.15      9.18 o 
   1  15   4        9.67       13.09      2.63 o 
   2  15   4     1488.47     1535.18     23.09 o 
   3  15   4       19.69       13.75      3.67 o 
   4  15   4      133.51      133.56      7.02 o 
   5  15   4       35.19       31.05      4.88 o 
   6  15   4        7.55        3.98      4.32 o 
   7  15   4      307.73      276.86     11.81 o 
   8  15   4        3.94       13.38      5.29 o 
  -8  16   4        5.70       10.08      5.69 o 
  -7  16   4        0.12        3.41      4.73 o 
  -6  16   4       15.25       20.59      5.38 o 
  -5  16   4      262.43      286.48      9.93 o 
  -4  16   4      346.97      339.90      8.23 o 
  -3  16   4       20.97       18.31      4.17 o 
  -2  16   4      701.00      653.08     16.16 o 
  -1  16   4      100.71      106.91      6.49 o 
   0  16   4       70.21       62.46      5.15 o 
   1  16   4       72.16       65.62      4.89 o 
   2  16   4      250.13      243.01      7.25 o 
   3  16   4       31.75       23.37      4.16 o 
   4  16   4      409.24      377.49     11.47 o 
   5  16   4        9.34        5.02      4.03 o 
   6  16   4        9.05       13.15      4.62 o 
   7  16   4      185.33      207.50     11.70 o 
  -8  17   4        8.70        7.33      6.83 o 
  -7  17   4       11.65       14.26      5.41 o 
  -6  17   4       45.70       42.04      6.18 o 
  -5  17   4        2.36        3.62      4.05 o 
  -4  17   4        4.26        3.86      2.26 o 
  -3  17   4      323.28      276.23      9.74 o 
  -2  17   4      466.24      496.89     14.09 o 
  -1  17   4      340.25      318.45     10.73 o 
   0  17   4      600.35      577.29     14.77 o 
   1  17   4      170.63      158.22      6.93 o 
   2  17   4       80.41       96.12      5.02 o 
   3  17   4      113.08      109.98      6.43 o 
   4  17   4       11.10        8.74      3.94 o 
   5  17   4      213.08      217.61     11.10 o 
   6  17   4      432.26      452.70     14.13 o 
   7  17   4        8.30       17.47      5.44 o 
  -7  18   4       58.27       59.04      8.41 o 
  -6  18   4       43.70       37.05      6.84 o 
  -5  18   4        3.96        7.11      4.03 o 
  -4  18   4        1.89       -0.13      4.53 o 
  -3  18   4       39.46       29.48      4.89 o 
  -2  18   4     1161.62     1150.87     24.37 o 
  -1  18   4       52.18       68.87      8.20 o 
   0  18   4      446.02      457.67     11.90 o 
   1  18   4      255.50      228.30      8.32 o 
   2  18   4        0.00       -0.37      2.66 o 
   3  18   4        2.12        3.59      4.83 o 
   4  18   4       11.38       20.92      4.57 o 
   5  18   4       13.54       13.19      4.58 o 
   6  18   4      185.64      183.03     10.28 o 
   7  18   4      207.28      221.49     11.31 o 
  -7  19   4       17.54       16.87      6.45 o 
  -6  19   4        0.01        3.04      4.68 o 
  -5  19   4       62.17       69.38      6.03 o 
  -4  19   4      319.80      308.64     14.27 o 
  -3  19   4       94.53       80.97     11.74 o 
  -2  19   4      490.33      466.48     14.08 o 
  -1  19   4      335.91      305.13     11.12 o 
   0  19   4      638.20      591.13     14.00 o 
   1  19   4       30.40       31.07      4.35 o 
   2  19   4        6.62        6.01      2.95 o 
   3  19   4       11.54       10.09      3.96 o 
   4  19   4       96.95      107.97      7.29 o 
   5  19   4        0.40       -3.72      3.72 o 
   6  19   4        3.98        1.46      4.51 o 
  -7  20   4        0.20       -1.43      9.36 o 
  -6  20   4        1.03        6.09      5.20 o 
  -5  20   4       46.93       41.84      4.86 o 
  -4  20   4       98.50      100.67      9.37 o 
  -3  20   4       41.11       34.58      5.83 o 
  -2  20   4      120.24      115.76      9.62 o 
  -1  20   4       23.71       26.07      5.27 o 
   0  20   4       34.43       43.91      5.09 o 
   1  20   4      108.75      106.66      7.65 o 
   2  20   4      231.50      224.50      7.69 o 
   3  20   4      504.75      459.79     14.49 o 
   4  20   4      144.30      145.91      8.26 o 
   5  20   4      173.90      203.89      9.83 o 
   6  20   4       54.88       56.50      6.90 o 
  -6  21   4       54.56       55.71      7.28 o 
  -5  21   4       13.34       15.72      8.17 o 
  -4  21   4        1.99        3.06      5.59 o 
  -3  21   4       35.63       53.53      6.66 o 
  -2  21   4      137.03      114.88      9.16 o 
  -1  21   4       74.13       73.15      6.61 o 
   0  21   4      668.62      603.90     16.26 o 
   1  21   4       52.38       61.79      6.06 o 
   2  21   4        1.78       -0.83      3.65 o 
   3  21   4       53.67       50.88      6.44 o 
   4  21   4      121.87      112.77     13.91 o 
   5  21   4       38.23       41.76     10.86 o 
  -6  22   4        0.63        3.00      8.34 o 
  -5  22   4       44.69       47.25     12.84 o 
  -4  22   4       41.33       17.43     10.54 o 
  -3  22   4      205.93      205.82     10.71 o 
  -2  22   4       42.48       47.84     10.38 o 
  -1  22   4       34.73       32.76      5.41 o 
   0  22   4        0.99        1.07      4.05 o 
   1  22   4       15.23       12.87      4.54 o 
   2  22   4       45.37       30.15      4.54 o 
   3  22   4      127.92      112.67      8.16 o 
   4  22   4      149.66      170.82      9.94 o 
   5  22   4       95.55       99.76      8.68 o 
  -5  23   4       72.12       75.91     11.83 o 
  -4  23   4       89.96       83.70     16.05 o 
  -3  23   4      230.65      244.56     13.76 o 
  -2  23   4        2.57        7.59      6.01 o 
  -1  23   4       13.31       11.76      4.60 o 
   0  23   4       85.96       68.97      6.63 o 
   1  23   4       69.22       73.91      6.79 o 
   2  23   4       45.80       43.60      6.06 o 
   3  23   4      194.10      183.73     12.87 o 
   4  23   4       80.77       76.29     10.44 o 
  -4  24   4        3.44        6.12      8.51 o 
  -3  24   4        4.90       11.24      6.30 o 
  -2  24   4       38.88       36.28      7.02 o 
  -1  24   4        0.02       -3.30      4.65 o 
   0  24   4        4.06        6.82      4.86 o 
   1  24   4        0.37        0.98      4.08 o 
   2  24   4       67.87       63.60      7.33 o 
   3  24   4       15.94        5.21      5.54 o 
   4  24   4       27.30       18.40      5.49 o 
  -3  25   4       22.67       30.32      6.23 o 
  -2  25   4        8.08        1.16      5.39 o 
  -1  25   4        6.09        5.37      5.37 o 
   0  25   4       23.06       24.48      6.21 o 
   1  25   4        0.35       -2.76      4.48 o 
   2  25   4       10.12        2.15      6.88 o 
   3  25   4        0.05       -5.08      5.08 o 
  -2  26   4       42.55       56.02      8.16 o 
  -1  26   4        0.07        5.30      5.43 o 
   0  26   4        3.60        7.38      5.18 o 
   1  26   4       12.95       12.09      5.78 o 
  -9   0   5       23.96       16.80      6.59 o 
  -7   0   5       78.17       67.09      8.08 o 
  -5   0   5      104.55      102.05      7.43 o 
  -3   0   5       39.98       35.42      4.14 o 
  -1   0   5      540.54      474.97     11.18 o 
   1   0   5     1611.43     1607.34     29.53 o 
   3   0   5       12.46        6.09      2.51 o 
   5   0   5      106.71      152.33      8.69 o 
   7   0   5      172.96      196.62     22.67 o 
   9   0   5      144.09      149.61     22.61 o 
 -10   1   5       32.33       25.97      5.67 o 
  -9   1   5        7.04        7.60      4.06 o 
  -8   1   5        3.49       -3.35      3.35 o 
  -7   1   5      437.72      406.36     11.58 o 
  -6   1   5      219.21      203.19      7.52 o 
  -5   1   5       46.96       49.28      5.27 o 
  -4   1   5      190.59      238.19      6.08 o 
  -3   1   5      117.83      127.48      4.12 o 
  -2   1   5      774.93      703.13     11.11 o 
  -1   1   5     3795.63     3575.89     43.69 o 
   0   1   5       69.34       84.10      2.79 o 
   1   1   5      172.98      144.31      3.67 o 
   2   1   5      118.74      163.45      4.39 o 
   3   1   5        3.12       10.53      1.88 o 
   4   1   5     2303.02     2431.61     30.39 o 
   5   1   5      515.46      545.11     10.87 o 
   6   1   5      377.21      416.53     10.73 o 
   7   1   5       29.97       18.06      4.71 o 
   8   1   5       74.52       76.63      7.89 o 
   9   1   5       35.50       43.09      9.29 o 
 -10   2   5        0.09       -1.08      4.44 o 
  -9   2   5        2.81       -1.07      3.96 o 
  -8   2   5       64.19       67.84      5.98 o 
  -7   2   5      196.09      182.94      7.86 o 
  -6   2   5       13.48       13.20      3.59 o 
  -5   2   5      572.64      579.27     11.84 o 
  -4   2   5       18.33       24.58      2.68 o 
  -3   2   5      112.92       94.91      3.94 o 
  -2   2   5      206.02      171.82      4.17 o 
  -1   2   5       45.96       40.54      2.11 o 
   0   2   5      238.63      235.97     12.30 o 
   1   2   5      864.68      829.52     28.34 o 
   2   2   5     9002.72     9288.47    120.21 o 
   3   2   5     1315.06     1495.62     22.12 o 
   4   2   5      195.92      214.06      5.95 o 
   5   2   5      270.98      258.83      7.15 o 
   6   2   5      196.60      204.95      7.07 o 
   7   2   5       19.69       24.32      4.92 o 
   8   2   5      464.44      508.11     16.57 o 
   9   2   5      144.51      126.35     13.25 o 
 -10   3   5       25.04       19.02      5.37 o 
  -9   3   5      157.21      160.83      8.85 o 
  -8   3   5      223.55      249.35      9.61 o 
  -7   3   5       19.46       25.52      4.33 o 
  -6   3   5     1365.94     1392.84     22.80 o 
  -5   3   5      183.63      173.65      6.47 o 
  -4   3   5      208.94      249.56      6.15 o 
  -3   3   5      847.98      840.21     12.32 o 
  -2   3   5        0.89        7.73      1.65 o 
  -1   3   5      745.58      731.09     10.02 o 
   0   3   5     2161.91     2213.82     27.78 o 
   1   3   5        3.73        4.21      2.03 o 
   2   3   5     1830.81     1934.29     36.41 o 
   3   3   5      951.46      964.71     15.99 o 
   4   3   5       17.90       22.39      2.77 o 
   5   3   5      907.22      886.02     14.61 o 
   6   3   5      243.16      230.08      8.05 o 
   7   3   5      148.22      162.31      8.74 o 
   8   3   5       60.52       76.68      9.46 o 
   9   3   5       45.52       44.85      8.89 o 
 -10   4   5      112.20      130.08      9.01 o 
  -9   4   5      205.07      193.05     11.34 o 
  -8   4   5        3.10        2.70      3.70 o 
  -7   4   5       65.39       69.80      5.71 o 
  -6   4   5       76.10       73.44      5.35 o 
  -5   4   5      262.96      244.29      6.86 o 
  -4   4   5       27.26       19.47      2.96 o 
  -3   4   5     2532.45     2557.85     30.84 o 
  -2   4   5      315.50      335.08      5.90 o 
  -1   4   5     3223.73     3207.65     43.67 o 
   0   4   5     2119.52     2330.66     44.29 o 
   1   4   5     2196.76     2435.67     36.69 o 
   2   4   5      330.29      357.13      7.34 o 
   3   4   5      120.37      142.90      4.94 o 
   4   4   5      574.34      598.21     14.43 o 
   5   4   5       38.40       38.55      3.72 o 
   6   4   5        0.17       -2.96      2.96 o 
   7   4   5      206.60      201.84      9.55 o 
   8   4   5      549.09      561.05     17.99 o 
   9   4   5       10.04       14.44      9.03 o 
 -10   5   5       56.88       61.77      8.90 o 
  -9   5   5        0.50        8.56      4.41 o 
  -8   5   5        7.70       14.01      4.25 o 
  -7   5   5       14.37       15.77      3.92 o 
  -6   5   5      237.60      245.75      8.75 o 
  -5   5   5      299.03      272.72      7.22 o 
  -4   5   5      558.12      578.93     10.13 o 
  -3   5   5      484.44      451.70      7.95 o 
  -2   5   5        2.99        0.83      1.22 o 
  -1   5   5      170.02      240.49      5.93 o 
   0   5   5     2417.21     2504.48     37.74 o 
   1   5   5     3766.16     4035.45     68.19 o 
   2   5   5     2213.18     2453.29     34.68 o 
   3   5   5      494.15      556.19     11.63 o 
   4   5   5      401.50      465.07     12.17 o 
   5   5   5      888.86      925.50     19.57 o 
   6   5   5        3.13        1.27      3.17 o 
   7   5   5      145.34      149.79      8.41 o 
   8   5   5       38.56       39.21      7.33 o 
   9   5   5      146.32      164.04     20.94 o 
 -10   6   5      139.38      139.17      9.29 o 
  -9   6   5       53.92       48.01      5.96 o 
  -8   6   5      296.80      307.73     11.55 o 
  -7   6   5      139.60      121.20      6.85 o 
  -6   6   5       71.19       73.93      5.40 o 
  -5   6   5       65.62       59.90      4.48 o 
  -4   6   5      567.04      591.82     10.31 o 
  -3   6   5       47.34       40.76      2.52 o 
  -2   6   5        8.30       19.37      2.08 o 
  -1   6   5     5660.83     5928.71     78.19 o 
   0   6   5      272.19      208.68      4.78 o 
   1   6   5       26.50       26.00      1.98 o 
   2   6   5     1804.65     1891.30     29.93 o 
   3   6   5      100.28      104.75      5.18 o 
   4   6   5      656.54      651.04     15.79 o 
   5   6   5      143.21      144.45      6.15 o 
   6   6   5      561.12      537.59     16.36 o 
   7   6   5      167.70      187.70     11.27 o 
   8   6   5       87.97       85.70      7.70 o 
   9   6   5       10.31       11.88      6.75 o 
  -9   7   5       43.83       45.60      8.62 o 
  -8   7   5      213.00      224.91      9.42 o 
  -7   7   5       51.02       46.23      5.38 o 
  -6   7   5      434.56      454.65     11.34 o 
  -5   7   5      120.62      120.52      4.98 o 
  -4   7   5       54.83       52.00      3.11 o 
  -3   7   5      335.39      331.56      7.52 o 
  -2   7   5     1674.86     1737.73     29.41 o 
  -1   7   5      329.83      337.68      7.31 o 
   0   7   5     1353.70     1217.97     26.05 o 
   1   7   5       18.74       13.93      2.84 o 
   2   7   5      183.72      215.08      5.70 o 
   3   7   5       62.59       72.18      4.49 o 
   4   7   5        0.05       -0.33      1.73 o 
   5   7   5      206.16      202.71      7.12 o 
   6   7   5      333.80      352.55     11.28 o 
   7   7   5        4.76       -1.34      4.01 o 
   8   7   5       15.05       15.85      5.01 o 
   9   7   5       27.84       36.72      7.39 o 
  -9   8   5       45.48       38.27      7.26 o 
  -8   8   5       72.69       72.90      6.41 o 
  -7   8   5        0.16       -3.33      3.33 o 
  -6   8   5      869.93      833.44     16.24 o 
  -5   8   5      109.44      126.01      4.86 o 
  -4   8   5        1.81       -1.03      1.85 o 
  -3   8   5      675.76      673.29     10.09 o 
  -2   8   5      343.15      393.26      7.82 o 
  -1   8   5        3.42       -0.57      1.74 o 
   0   8   5     3868.52     4078.77     73.30 o 
   1   8   5       27.76       54.56      5.32 o 
   2   8   5       36.65       41.25      2.82 o 
   3   8   5      144.59      156.47      7.21 o 
   4   8   5      130.28      145.28      5.21 o 
   5   8   5      208.01      221.96      8.68 o 
   6   8   5      402.08      387.57     11.98 o 
   7   8   5      379.49      419.03     13.30 o 
   8   8   5        2.00        1.57      4.43 o 
   9   8   5      114.15       96.74      9.92 o 
  -9   9   5       29.01       35.78      5.71 o 
  -8   9   5      330.05      333.17     14.75 o 
  -7   9   5        9.95        8.71      3.85 o 
  -6   9   5      105.22      123.72      6.48 o 
  -5   9   5        6.83        9.15      2.58 o 
  -4   9   5      984.14      983.01     13.86 o 
  -3   9   5       84.57       94.86      3.19 o 
  -2   9   5      164.15      177.04      7.64 o 
  -1   9   5       63.93       84.90      3.73 o 
   0   9   5      233.18      287.31     13.04 o 
   1   9   5     1208.00     1239.75     27.52 o 
   2   9   5     1665.00     1620.21     22.67 o 
   3   9   5      753.44      690.13     12.38 o 
   4   9   5      865.89      805.54     16.45 o 
   5   9   5      169.90      186.56      8.14 o 
   6   9   5      306.20      322.30     10.99 o 
   7   9   5        3.45       -3.86      3.86 o 
   8   9   5       40.94       34.41      6.07 o 
   9   9   5        4.84        3.77      7.13 o 
  -9  10   5        1.62        1.97      4.38 o 
  -8  10   5      253.27      260.63     10.97 o 
  -7  10   5       68.62       57.79      5.54 o 
  -6  10   5        0.87        2.87      3.70 o 
  -5  10   5        5.32        7.42      2.68 o 
  -4  10   5       72.26       68.67      3.44 o 
  -3  10   5      546.84      550.44      9.17 o 
  -2  10   5      161.57      180.40      7.06 o 
  -1  10   5        2.23        8.99      2.08 o 
   0  10   5     1081.50     1072.49     25.32 o 
   1  10   5      267.39      247.12     10.28 o 
   2  10   5       63.78       74.29      5.70 o 
   3  10   5      446.50      430.00     10.26 o 
   4  10   5      451.87      451.76     11.66 o 
   5  10   5      335.07      326.25     10.47 o 
   6  10   5      331.92      304.64     10.89 o 
   7  10   5       27.22       29.27      5.38 o 
   8  10   5       22.55       23.92      5.75 o 
  -9  11   5       52.72       38.97      7.61 o 
  -8  11   5        9.01       16.30      4.66 o 
  -7  11   5        0.28       -2.21      3.49 o 
  -6  11   5        2.52        3.22      3.32 o 
  -5  11   5     1111.62     1081.57     16.86 o 
  -4  11   5       93.93      102.90      3.96 o 
  -3  11   5      287.18      284.45      7.00 o 
  -2  11   5       83.23       85.40      5.34 o 
  -1  11   5       15.93       10.76      2.51 o 
   0  11   5        0.00       -0.18      2.35 o 
   1  11   5       59.08       50.35      5.96 o 
   2  11   5        2.36        4.04      2.04 o 
   3  11   5      579.08      603.73     11.59 o 
   4  11   5      162.49      154.51      7.12 o 
   5  11   5       53.56       47.73      5.29 o 
   6  11   5        4.72       10.43      4.14 o 
   7  11   5       53.50       54.63      6.42 o 
   8  11   5       23.28       13.75      5.14 o 
  -9  12   5        0.02       -4.81      5.13 o 
  -8  12   5       80.99       70.46      6.49 o 
  -7  12   5       20.58       19.77      4.39 o 
  -6  12   5       17.02       14.51      3.76 o 
  -5  12   5      102.11       94.00      5.72 o 
  -4  12   5      310.39      318.84      7.07 o 
  -3  12   5       41.83       46.09      3.37 o 
  -2  12   5       31.61       19.14      4.25 o 
  -1  12   5       81.90       77.64      3.97 o 
   0  12   5      229.97      279.45      6.57 o 
   1  12   5      268.24      308.87      8.28 o 
   2  12   5       16.14       16.12      2.43 o 
   3  12   5       61.26       79.34      7.37 o 
   4  12   5     1523.41     1395.30     30.37 o 
   5  12   5       53.97       57.81      8.03 o 
   6  12   5        6.80        5.19      4.48 o 
   7  12   5        4.50        5.06      4.43 o 
   8  12   5        1.24       11.60      5.07 o 
  -9  13   5       22.74       20.12      7.51 o 
  -8  13   5       45.11       44.97      6.49 o 
  -7  13   5        1.66        2.53      4.22 o 
  -6  13   5      457.16      514.50     12.52 o 
  -5  13   5        0.00       -2.46      2.46 o 
  -4  13   5       18.80       13.79      2.37 o 
  -3  13   5      372.47      360.19     10.85 o 
  -2  13   5      123.41      128.81      6.75 o 
  -1  13   5       57.90       56.44      3.72 o 
   0  13   5      169.63      186.95      7.88 o 
   1  13   5       10.23       12.54      2.35 o 
   2  13   5      246.44      248.57      6.47 o 
   3  13   5      225.65      214.17      7.92 o 
   4  13   5       40.19       35.01      5.00 o 
   5  13   5       42.53       29.90      4.76 o 
   6  13   5       74.87       76.87      6.80 o 
   7  13   5        0.54        0.55      4.27 o 
   8  13   5        4.19        7.97      5.25 o 
  -8  14   5        4.96        1.61      5.11 o 
  -7  14   5       18.57       10.78      4.84 o 
  -6  14   5        9.99       14.57      4.28 o 
  -5  14   5       34.75       46.88      5.54 o 
  -4  14   5      369.99      345.41      9.30 o 
  -3  14   5      114.92      113.54      6.44 o 
  -2  14   5       78.51      107.10      6.39 o 
  -1  14   5      368.92      369.54      9.01 o 
   0  14   5      423.01      438.33      9.48 o 
   1  14   5       10.36       12.47      2.35 o 
   2  14   5        2.83        5.27      2.94 o 
   3  14   5      203.01      183.35      7.51 o 
   4  14   5      442.34      461.70     12.42 o 
   5  14   5       15.49       14.95      4.28 o 
   6  14   5       44.85       27.64      5.24 o 
   7  14   5       22.73       17.67      5.20 o 
   8  14   5        2.79        9.20      5.70 o 
  -8  15   5        3.94       -0.29      4.84 o 
  -7  15   5        4.76        5.96      4.88 o 
  -6  15   5      392.97      364.95     13.83 o 
  -5  15   5        0.91        0.48      2.56 o 
  -4  15   5      102.66       91.09      7.20 o 
  -3  15   5      334.95      296.72      9.73 o 
  -2  15   5       11.04        9.07      4.31 o 
  -1  15   5      104.41      113.99      6.46 o 
   0  15   5       84.97       74.66      8.45 o 
   1  15   5       66.00       72.92      4.67 o 
   2  15   5     1232.05     1081.22     20.14 o 
   3  15   5      164.05      149.80      7.10 o 
   4  15   5      486.38      460.07     12.59 o 
   5  15   5        0.58       -3.45      3.45 o 
   6  15   5       13.56       10.33      4.49 o 
   7  15   5       29.97       30.49      5.83 o 
  -8  16   5       11.65       14.07      8.01 o 
  -7  16   5        1.60       -0.23      4.56 o 
  -6  16   5       20.60       26.04      4.83 o 
  -5  16   5       15.87       21.03      3.29 o 
  -4  16   5       24.55       31.96      5.45 o 
  -3  16   5        5.23        7.04      4.35 o 
  -2  16   5     1234.07     1145.86     23.80 o 
  -1  16   5       11.74       14.17      3.88 o 
   0  16   5      198.39      211.75      8.25 o 
   1  16   5      139.45      126.63      6.07 o 
   2  16   5       61.39       76.57      5.28 o 
   3  16   5        7.46        6.71      3.44 o 
   4  16   5       24.40       17.00      4.24 o 
   5  16   5      162.40      166.78      8.57 o 
   6  16   5        0.85       -0.93      4.20 o 
   7  16   5       13.24       10.66      4.73 o 
  -7  17   5       41.10       54.40      7.10 o 
  -6  17   5       10.48        7.00      4.58 o 
  -5  17   5        2.45        1.28      2.34 o 
  -4  17   5       12.41        2.47      4.40 o 
  -3  17   5      293.99      260.97     10.91 o 
  -2  17   5        7.07        9.92      4.10 o 
  -1  17   5      434.33      448.30     12.91 o 
   0  17   5       64.65       77.79      5.83 o 
   1  17   5        2.32        5.79      3.08 o 
   2  17   5      110.79      109.86      6.11 o 
   3  17   5       12.70       18.09      4.48 o 
   4  17   5      464.65      451.33     12.80 o 
   5  17   5      239.60      243.85     10.18 o 
   6  17   5        9.65       12.53      5.17 o 
   7  17   5       32.31       27.86      5.87 o 
  -7  18   5        9.91        5.43      4.99 o 
  -6  18   5        6.35        5.42      6.19 o 
  -5  18   5       93.91       89.66      9.17 o 
  -4  18   5        0.46       -4.06      4.06 o 
  -3  18   5      264.78      258.74     11.17 o 
  -2  18   5       50.31       39.19      5.47 o 
  -1  18   5      155.58      143.05      7.73 o 
   0  18   5        2.86        0.08      3.38 o 
   1  18   5      199.93      181.24      7.49 o 
   2  18   5      274.87      243.64      8.83 o 
   3  18   5        0.01        2.12      3.48 o 
   4  18   5        3.49        5.66      3.95 o 
   5  18   5        5.47        3.14      4.31 o 
   6  18   5       37.73       44.13      6.50 o 
  -7  19   5        0.62       -0.67      5.43 o 
  -6  19   5        1.85        4.17      4.00 o 
  -5  19   5        0.51        0.09      5.22 o 
  -4  19   5       33.01       23.92      7.83 o 
  -3  19   5      479.38      444.94     12.96 o 
  -2  19   5       24.77       16.60      4.98 o 
  -1  19   5      225.97      217.00      9.41 o 
   0  19   5        0.02        1.08      3.27 o 
   1  19   5       15.95       12.06      3.87 o 
   2  19   5        3.56        7.79      3.54 o 
   3  19   5        0.18        5.00      3.73 o 
   4  19   5       20.99       23.10      4.71 o 
   5  19   5      169.41      158.85      8.92 o 
   6  19   5        2.31       -0.44      4.42 o 
  -6  20   5        1.11        5.20      5.94 o 
  -5  20   5        7.57       -3.96      5.08 o 
  -4  20   5      208.62      206.14     12.28 o 
  -3  20   5      171.17      164.64      9.61 o 
  -2  20   5       53.69       48.99      8.44 o 
  -1  20   5       29.91       29.60      5.03 o 
   0  20   5       66.10       68.92      5.60 o 
   1  20   5        1.29       -3.57      3.57 o 
   2  20   5      362.83      359.52     11.03 o 
   3  20   5       10.14        9.99      4.14 o 
   4  20   5       80.96       88.71      6.95 o 
   5  20   5      101.98      124.53      8.30 o 
   6  20   5       32.00       21.37      6.85 o 
  -6  21   5        4.80       -8.12     18.08 o 
  -5  21   5       35.80       11.55     12.28 o 
  -4  21   5       94.08      126.16     10.59 o 
  -3  21   5      133.50      144.81      9.49 o 
  -2  21   5      513.26      552.42     21.62 o 
  -1  21   5       71.45       70.92      7.42 o 
   0  21   5      123.68      116.30      6.90 o 
   1  21   5        9.31        7.12      3.80 o 
   2  21   5      152.86      164.32      8.31 o 
   3  21   5        0.17       -0.28      3.84 o 
   4  21   5        0.01       -4.65      4.65 o 
   5  21   5       46.91       51.77      6.39 o 
  -5  22   5       14.52       13.99      8.55 o 
  -4  22   5      298.65      290.15     14.78 o 
  -3  22   5        2.43       11.92      7.02 o 
  -2  22   5      268.32      256.85     12.80 o 
  -1  22   5       41.23       34.18      5.56 o 
   0  22   5       13.73       11.99      4.45 o 
   1  22   5      113.44      105.20      7.31 o 
   2  22   5       41.26       20.81      5.23 o 
   3  22   5       16.83       20.11      5.24 o 
   4  22   5        1.89       -4.11      4.11 o 
  -5  23   5      104.46      133.53     14.36 o 
  -4  23   5       89.84      126.83     18.52 o 
  -3  23   5       81.74       77.94      8.07 o 
  -2  23   5      271.66      316.21     17.03 o 
  -1  23   5       24.81       11.76      4.96 o 
   0  23   5       31.56       33.19      6.05 o 
   1  23   5       72.05       66.62      6.59 o 
   2  23   5      159.23      164.78      9.25 o 
   3  23   5       63.43       77.27     10.18 o 
   4  23   5        1.22        0.31      4.86 o 
  -4  24   5       38.35       52.15     13.61 o 
  -3  24   5       48.29       49.32      8.37 o 
  -2  24   5        7.94       11.97      5.57 o 
  -1  24   5       10.18        6.23      4.32 o 
   0  24   5       97.86      101.11      7.65 o 
   1  24   5       31.75       27.84      6.47 o 
   2  24   5       87.81      119.36      8.36 o 
   3  24   5        5.69        8.99      5.02 o 
  -3  25   5        7.09        9.44      6.59 o 
  -2  25   5       42.13       36.23      6.89 o 
  -1  25   5       34.90       29.03      6.68 o 
   0  25   5        5.90       -1.32      4.74 o 
   1  25   5        3.87       -0.49      4.93 o 
   2  25   5       28.08       18.07      6.38 o 
  -1  26   5       40.35       55.13     12.07 o 
   0  26   5        9.92        1.48      8.01 o 
 -10   0   6        0.14       13.42      7.11 o 
  -8   0   6      194.21      186.14     12.24 o 
  -6   0   6       25.94       20.19      5.70 o 
  -4   0   6     1871.52     1882.84     32.66 o 
  -2   0   6        7.10        8.30      2.99 o 
   0   0   6       19.68        7.72      2.72 o 
   2   0   6        4.78       -2.08      2.08 o 
   4   0   6        6.73        0.82      2.84 o 
   6   0   6      201.61      208.76     18.99 o 
   8   0   6      460.83      408.01     31.45 o 
 -10   1   6       34.68       35.29      6.15 o 
  -9   1   6        0.61       -3.44      3.82 o 
  -8   1   6        0.01       -3.52      3.52 o 
  -7   1   6      375.86      379.41     10.85 o 
  -6   1   6       93.14       88.55      5.70 o 
  -5   1   6      673.52      684.73     18.23 o 
  -4   1   6     2625.54     2474.53     31.03 o 
  -3   1   6       98.40       73.81      3.75 o 
  -2   1   6     1004.04     1037.80     15.29 o 
  -1   1   6      277.74      264.05      5.58 o 
   0   1   6      314.16      327.46      6.14 o 
   1   1   6      456.17      572.06      9.11 o 
   2   1   6        0.02        0.23      1.72 o 
   3   1   6      587.97      562.48     14.41 o 
   4   1   6      256.43      255.83      6.60 o 
   5   1   6      591.21      627.48     11.76 o 
   6   1   6      125.65      113.49      6.93 o 
   7   1   6        1.68       -1.95      4.44 o 
   8   1   6       18.83       33.77      7.91 o 
   9   1   6       32.86       45.64     11.74 o 
 -10   2   6        3.29        3.84      4.58 o 
  -9   2   6      148.90      160.33     11.57 o 
  -8   2   6       65.60       52.53      5.43 o 
  -7   2   6       83.09       92.53      6.23 o 
  -6   2   6        2.74        6.59      3.54 o 
  -5   2   6        1.52       -2.34      2.34 o 
  -4   2   6      155.80      159.20      8.40 o 
  -3   2   6      586.15      612.74      9.99 o 
  -2   2   6      603.50      640.98      9.70 o 
  -1   2   6      973.19      974.22     12.78 o 
   0   2   6     7229.47     7418.39     96.45 o 
   1   2   6      823.27      884.16     14.26 o 
   2   2   6       75.23       97.85      4.08 o 
   3   2   6       18.10       19.64      2.43 o 
   4   2   6      907.48      925.20     15.62 o 
   5   2   6      254.82      279.21      8.16 o 
   6   2   6      138.47      147.22      7.56 o 
   7   2   6       14.74       19.80      6.49 o 
   8   2   6      102.36      133.31     11.39 o 
   9   2   6       27.82       19.32      9.85 o 
 -10   3   6       16.45        9.75      4.83 o 
  -9   3   6        3.32        5.73      4.02 o 
  -8   3   6       58.73       74.45      6.33 o 
  -7   3   6       63.00       75.52      6.66 o 
  -6   3   6     1330.83     1401.29     23.03 o 
  -5   3   6       39.36       29.85      3.38 o 
  -4   3   6      507.02      501.70     10.32 o 
  -3   3   6      115.48      114.06      3.96 o 
  -2   3   6      403.92      391.30      6.78 o 
  -1   3   6     6412.18     6623.66     79.37 o 
   0   3   6     2490.59     2545.72     39.95 o 
   1   3   6       17.10       25.74      2.16 o 
   2   3   6      770.06      682.08     16.71 o 
   3   3   6       74.68       79.46      3.63 o 
   4   3   6       11.72       14.23      2.68 o 
   5   3   6      269.14      293.71      8.37 o 
   6   3   6       21.07       39.05      4.49 o 
   7   3   6      236.52      268.19     13.75 o 
   8   3   6      352.63      360.89     16.67 o 
   9   3   6        2.79       -6.71      7.43 o 
 -10   4   6       17.80       15.58      6.05 o 
  -9   4   6       48.64       43.40      5.83 o 
  -8   4   6       65.84       65.75      6.05 o 
  -7   4   6       37.12       48.04      5.01 o 
  -6   4   6      946.67      912.87     17.17 o 
  -5   4   6       34.59       27.71      3.74 o 
  -4   4   6      516.47      482.02      9.15 o 
  -3   4   6      103.21      110.83      3.86 o 
  -2   4   6      349.22      340.66      6.05 o 
  -1   4   6     1371.89     1328.58     20.86 o 
   0   4   6        4.22        1.38      1.73 o 
   1   4   6      241.38      284.31      6.66 o 
   2   4   6       11.61        1.10      2.29 o 
   3   4   6       48.56       34.36      3.90 o 
   4   4   6      118.09      126.89      4.85 o 
   5   4   6       17.88       13.31      3.48 o 
   6   4   6        6.13        4.14      3.90 o 
   7   4   6        7.83        8.64      4.49 o 
   8   4   6       95.48       84.51      9.92 o 
   9   4   6       29.49       25.75      7.76 o 
  -9   5   6      229.85      226.03     10.19 o 
  -8   5   6       22.24       19.22      4.44 o 
  -7   5   6      234.11      223.87      8.67 o 
  -6   5   6       51.50       64.58      5.20 o 
  -5   5   6       15.40       10.03      2.36 o 
  -4   5   6       63.26       56.64      3.49 o 
  -3   5   6     1684.67     1702.23     21.78 o 
  -2   5   6     2182.86     2358.64     41.06 o 
  -1   5   6      218.11      280.57      6.78 o 
   0   5   6      232.33      224.30      5.63 o 
   1   5   6       59.55       66.58      4.80 o 
   2   5   6     1055.16     1165.72     18.79 o 
   3   5   6      235.37      269.03      9.06 o 
   4   5   6      819.37      796.26     16.77 o 
   5   5   6      241.10      251.82     10.04 o 
   6   5   6      350.04      379.41     11.64 o 
   7   5   6      103.05      107.28      7.69 o 
   8   5   6        9.88       10.60      6.44 o 
   9   5   6       40.83       32.53      8.26 o 
  -9   6   6       16.66       16.54      4.87 o 
  -8   6   6        0.24        1.98      3.68 o 
  -7   6   6       90.28       92.38      6.32 o 
  -6   6   6       26.36       29.92      4.24 o 
  -5   6   6      480.83      486.62      9.94 o 
  -4   6   6      155.46      171.74      5.30 o 
  -3   6   6      360.45      342.43      6.64 o 
  -2   6   6     1584.48     1599.81     25.21 o 
  -1   6   6      975.18      947.14     15.70 o 
   0   6   6       31.46       47.12      2.75 o 
   1   6   6      520.63      579.01     20.05 o 
   2   6   6      628.36      657.46     12.18 o 
   3   6   6      490.37      439.67     10.49 o 
   4   6   6        0.00        0.06      1.94 o 
   5   6   6      566.92      552.24     20.94 o 
   6   6   6        1.03       -3.37      3.37 o 
   7   6   6       79.68       88.07      7.32 o 
   8   6   6        0.37        0.28      4.72 o 
   9   6   6       46.82       64.95     22.80 o 
  -9   7   6      102.78       98.23      7.56 o 
  -8   7   6        2.43        0.85      3.93 o 
  -7   7   6       21.44       24.11      4.44 o 
  -6   7   6       30.28       38.69      4.46 o 
  -5   7   6       26.69       21.12      3.55 o 
  -4   7   6      189.25      181.11      5.36 o 
  -3   7   6      767.01      857.32     12.66 o 
  -2   7   6        0.03       -2.17      2.17 o 
  -1   7   6      276.49      238.92      6.76 o 
   0   7   6      287.31      316.30      5.87 o 
   1   7   6      420.21      359.73      7.39 o 
   2   7   6     1048.19     1073.26     17.63 o 
   3   7   6       15.19       16.09      3.18 o 
   4   7   6       10.56       13.43      3.56 o 
   5   7   6        0.56        3.61      3.36 o 
   6   7   6      128.67      143.54      7.85 o 
   7   7   6      260.00      285.19     11.27 o 
   8   7   6       14.98       12.04      6.84 o 
  -9   8   6       87.85       81.48      7.15 o 
  -8   8   6        0.15        2.60      5.20 o 
  -7   8   6       13.80       11.33      3.94 o 
  -6   8   6      113.31      103.92      5.94 o 
  -5   8   6      186.02      155.74      5.66 o 
  -4   8   6      558.01      619.63     12.82 o 
  -3   8   6      117.24      120.03      5.51 o 
  -2   8   6      198.32      168.13      6.31 o 
  -1   8   6       54.37       44.65      3.02 o 
   0   8   6        0.09       -0.50      1.95 o 
   1   8   6       56.95       56.06      3.40 o 
   2   8   6       12.36       10.97      2.21 o 
   3   8   6      178.61      195.46      6.08 o 
   4   8   6      692.10      682.00     14.93 o 
   5   8   6      523.71      515.50     13.33 o 
   6   8   6       28.01       33.27      5.29 o 
   7   8   6      355.97      364.16     12.48 o 
   8   8   6        0.13        3.92      4.73 o 
  -9   9   6       34.78       32.58      5.51 o 
  -8   9   6        0.51        4.01      4.97 o 
  -7   9   6        2.66        4.59      4.85 o 
  -6   9   6      208.72      213.87     12.62 o 
  -5   9   6      521.23      530.79     10.50 o 
  -4   9   6      350.80      379.24      8.74 o 
  -3   9   6      555.19      603.25     12.01 o 
  -2   9   6      294.41      339.70      9.02 o 
  -1   9   6      656.63      634.58     11.82 o 
   0   9   6      905.92      867.28     21.56 o 
   1   9   6        8.29        7.33      4.61 o 
   2   9   6      545.85      547.64     14.84 o 
   3   9   6        0.64       -0.01      2.34 o 
   4   9   6        6.35        4.67      3.49 o 
   5   9   6      360.63      364.14     11.18 o 
   6   9   6       26.12       19.40      5.67 o 
   7   9   6        3.85        6.39      4.89 o 
   8   9   6       56.97       58.45      7.02 o 
  -9  10   6        9.22        5.66      5.56 o 
  -8  10   6      125.91      154.83      8.35 o 
  -7  10   6       38.94       44.61      5.13 o 
  -6  10   6       55.68       65.96      5.29 o 
  -5  10   6        0.02       -2.27      2.27 o 
  -4  10   6       44.31       56.66      3.21 o 
  -3  10   6        4.51        2.57      2.21 o 
  -2  10   6       25.14       31.36      4.71 o 
  -1  10   6       85.61       88.62      4.06 o 
   0  10   6      412.42      389.04     13.49 o 
   1  10   6       71.07       63.52      6.46 o 
   2  10   6      249.80      264.62      6.67 o 
   3  10   6      241.89      231.07      7.85 o 
   4  10   6       95.69      124.15      6.61 o 
   5  10   6        8.30       10.40      3.89 o 
   6  10   6      312.96      279.67     10.67 o 
   7  10   6        7.63        3.53      5.98 o 
   8  10   6       36.49       56.97      8.98 o 
  -9  11   6        2.95        3.81      5.12 o 
  -8  11   6       50.19       61.73      7.03 o 
  -7  11   6        0.01        0.34      3.49 o 
  -6  11   6      123.66      119.11      6.45 o 
  -5  11   6       52.82       54.30      3.83 o 
  -4  11   6       32.92       36.34      2.63 o 
  -3  11   6      148.47      145.13      9.96 o 
  -2  11   6      937.93      894.07     18.91 o 
  -1  11   6       14.41       17.36      2.58 o 
   0  11   6       16.19       15.25      4.52 o 
   1  11   6        1.94       -1.87      5.51 o 
   2  11   6       62.61       57.69      3.18 o 
   3  11   6     1703.36     1679.92     30.39 o 
   4  11   6     1204.01     1141.39     21.67 o 
   5  11   6      671.76      615.22     15.16 o 
   6  11   6       58.52       60.20      6.16 o 
   7  11   6      160.30      157.64     10.79 o 
   8  11   6       59.32       46.26      6.77 o 
  -9  12   6        2.01        4.22     22.06 o 
  -8  12   6        0.02       -1.20      4.47 o 
  -7  12   6       57.28       59.94      6.46 o 
  -6  12   6      211.71      208.92      9.03 o 
  -5  12   6      211.91      208.27      8.45 o 
  -4  12   6      303.53      308.27     11.84 o 
  -3  12   6      606.20      542.10     13.07 o 
  -2  12   6      314.17      327.39     17.23 o 
  -1  12   6      632.85      626.00     14.97 o 
   0  12   6      368.50      337.45     13.04 o 
   1  12   6        0.05       -0.71      3.93 o 
   2  12   6      891.13      879.25     14.48 o 
   3  12   6      678.89      613.15     13.88 o 
   4  12   6      166.25      173.49      8.92 o 
   5  12   6        2.18       -0.30      3.37 o 
   6  12   6       94.87       84.41      7.91 o 
   7  12   6       22.55       21.30      5.57 o 
   8  12   6       34.31       37.04      6.48 o 
  -8  13   6        2.19       15.24      5.21 o 
  -7  13   6       29.33       21.02      5.08 o 
  -6  13   6       49.70       54.74      6.05 o 
  -5  13   6       68.93       75.14      4.43 o 
  -4  13   6       10.36       10.75      4.29 o 
  -3  13   6        0.00        1.23      3.53 o 
  -2  13   6      298.40      342.16     10.72 o 
  -1  13   6        7.44       10.23      2.57 o 
   0  13   6      669.71      601.72     18.48 o 
   1  13   6      909.48      933.22     24.73 o 
   2  13   6     1849.64     1874.73     30.24 o 
   3  13   6        0.81        1.10      3.20 o 
   4  13   6      975.96      835.06     17.82 o 
   5  13   6      127.67      130.89      7.62 o 
   6  13   6       11.76        2.90      4.01 o 
   7  13   6        3.98       -2.50      4.18 o 
  -8  14   6       39.47       35.52      8.57 o 
  -7  14   6       31.82       16.65      6.60 o 
  -6  14   6      199.12      173.22      8.34 o 
  -5  14   6      167.56      158.94      6.10 o 
  -4  14   6       18.77       12.73      4.72 o 
  -3  14   6      769.00      755.75     18.45 o 
  -2  14   6      202.91      198.77      8.51 o 
  -1  14   6      205.13      225.75     12.07 o 
   0  14   6     2263.92     2274.23     33.74 o 
   1  14   6     1260.66     1206.88     36.51 o 
   2  14   6     2583.11     2498.06     38.64 o 
   3  14   6      130.56      113.88      6.22 o 
   4  14   6        2.44       13.37      4.55 o 
   5  14   6       34.56       28.89      4.89 o 
   6  14   6      199.39      210.14      9.98 o 
   7  14   6       21.89       18.26      6.94 o 
  -8  15   6       10.77       18.26      7.34 o 
  -7  15   6       50.67       57.37      6.36 o 
  -6  15   6       36.20       33.63      5.03 o 
  -5  15   6        2.12       -0.54      3.67 o 
  -4  15   6      437.59      423.88     13.87 o 
  -3  15   6       99.58      101.05      7.87 o 
  -2  15   6      348.07      351.80     11.41 o 
  -1  15   6      251.51      239.28     10.92 o 
   0  15   6      808.78      777.51     17.09 o 
   1  15   6        0.05       -0.45      2.70 o 
   2  15   6     1037.77      975.81     18.82 o 
   3  15   6      269.48      237.51      9.89 o 
   4  15   6      375.37      411.62     11.97 o 
   5  15   6        3.11        4.49      5.07 o 
   6  15   6       19.10       16.74      4.88 o 
   7  15   6        7.45       11.78      5.10 o 
  -7  16   6       95.36       95.84      7.47 o 
  -6  16   6       39.60       42.24      5.47 o 
  -5  16   6        0.09        2.24      4.42 o 
  -4  16   6        8.69       11.71      4.90 o 
  -3  16   6        7.56        5.01      3.61 o 
  -2  16   6       75.88       79.25      6.30 o 
  -1  16   6        4.35        1.01      3.53 o 
   0  16   6       21.83       27.60      3.87 o 
   1  16   6      188.72      190.98      9.02 o 
   2  16   6      284.68      269.04      8.66 o 
   3  16   6       30.50       39.53      4.48 o 
   4  16   6      185.13      182.38      8.35 o 
   5  16   6        3.67        5.67      4.00 o 
   6  16   6       10.45       14.61      7.57 o 
   7  16   6       30.03       30.00      6.33 o 
  -7  17   6       17.17       12.27      5.15 o 
  -6  17   6        2.80        3.95      3.45 o 
  -5  17   6        2.27        9.73      4.70 o 
  -4  17   6        7.51        9.57      4.65 o 
  -3  17   6      313.70      316.42     10.96 o 
  -2  17   6      356.81      341.10     11.61 o 
  -1  17   6      305.26      286.96     13.63 o 
   0  17   6      325.33      325.45     10.32 o 
   1  17   6      162.95      165.57      6.78 o 
   2  17   6      155.84      156.18      6.92 o 
   3  17   6      306.73      286.48      9.66 o 
   4  17   6      398.92      388.02     13.02 o 
   5  17   6       29.32       28.31      5.14 o 
   6  17   6        0.75        4.06      4.84 o 
  -7  18   6        1.65       -1.98      4.33 o 
  -6  18   6        4.16        4.65      6.02 o 
  -5  18   6       38.78       46.85     14.13 o 
  -4  18   6      540.34      549.19     20.25 o 
  -3  18   6      175.83      168.69      8.41 o 
  -2  18   6      690.46      704.40     18.02 o 
  -1  18   6        1.35       -2.68      3.41 o 
   0  18   6       16.91       12.51      4.40 o 
   1  18   6       95.09      102.45      5.73 o 
   2  18   6       24.83       28.81      4.04 o 
   3  18   6      105.75       85.50      6.05 o 
   4  18   6        0.03       -3.09      3.45 o 
   5  18   6        0.41        3.45      4.09 o 
   6  18   6       41.65       38.51      6.13 o 
  -6  19   6       30.67       44.95      8.21 o 
  -5  19   6       40.32       44.66      7.45 o 
  -4  19   6      142.21      127.27      8.83 o 
  -3  19   6        1.36        1.79      6.31 o 
  -2  19   6       41.96       52.46      7.25 o 
  -1  19   6       13.50       13.89      5.33 o 
   0  19   6        1.14        5.04      3.56 o 
   1  19   6        8.65        7.91      5.92 o 
   2  19   6      124.81      124.15      9.01 o 
   3  19   6        0.51       -3.05      3.46 o 
   4  19   6       22.35       17.83      5.02 o 
   5  19   6        9.44        4.14      4.42 o 
   6  19   6        0.04        8.01     11.03 o 
  -6  20   6        0.01       -5.60      5.60 o 
  -5  20   6        9.86       11.11      5.75 o 
  -4  20   6      115.53      122.43     10.10 o 
  -3  20   6      210.33      210.99      9.64 o 
  -2  20   6      329.31      337.90     14.87 o 
  -1  20   6       23.60       32.12      5.04 o 
   0  20   6       16.63       13.80      3.76 o 
   1  20   6        9.71        4.11      3.40 o 
   2  20   6        1.88       -0.21      3.39 o 
   3  20   6      178.99      183.86      8.43 o 
   4  20   6        5.28        6.46      4.13 o 
   5  20   6        6.13        2.75      4.53 o 
  -5  21   6       15.62       10.91      7.09 o 
  -4  21   6      245.81      258.31     13.84 o 
  -3  21   6       13.21       20.22      5.34 o 
  -2  21   6        0.40        6.26      4.46 o 
  -1  21   6       67.70       78.49     13.82 o 
   0  21   6       10.12       16.41      5.64 o 
   1  21   6       19.15       24.50      4.34 o 
   2  21   6       16.19       16.04      3.97 o 
   3  21   6       42.38       31.81      7.68 o 
   4  21   6       72.90       67.27      6.56 o 
   5  21   6        5.43        6.78      5.90 o 
  -5  22   6       10.73       10.68      9.96 o 
  -4  22   6        0.08       11.44      5.68 o 
  -3  22   6       66.86       59.54      7.17 o 
  -2  22   6        0.08       -4.45      4.45 o 
  -1  22   6       38.21       28.94      5.94 o 
   0  22   6       71.10       90.43      6.51 o 
   1  22   6       40.38       49.84      5.25 o 
   2  22   6        2.14        2.53      4.65 o 
   3  22   6       55.18       54.67      5.77 o 
   4  22   6       32.88       39.19      5.86 o 
  -4  23   6       50.68       52.24     10.20 o 
  -3  23   6      113.03      148.66      9.88 o 
  -2  23   6        0.00       -5.12      5.12 o 
  -1  23   6        1.77        4.34      4.20 o 
   0  23   6       89.17      102.93      7.40 o 
   1  23   6        1.27        6.05      6.15 o 
   2  23   6       26.92       24.34      8.34 o 
   3  23   6       40.47       41.24      8.12 o 
  -3  24   6       19.53       23.69      7.12 o 
  -2  24   6       29.14       33.05      6.80 o 
  -1  24   6        6.24        6.95      4.60 o 
   0  24   6      162.45      171.56      9.26 o 
   1  24   6       23.38       25.47      7.27 o 
   2  24   6       24.99       29.96      7.62 o 
  -2  25   6        1.44        4.87      5.29 o 
  -1  25   6       25.05       18.14      5.89 o 
   0  25   6        5.19       14.06      4.81 o 
   1  25   6        4.48        2.31      6.00 o 
  -9   0   7        2.40        6.02      7.05 o 
  -7   0   7       21.29       22.70      6.20 o 
  -5   0   7        0.37        1.09      3.96 o 
  -3   0   7       31.16       24.60      4.17 o 
  -1   0   7     2935.28     3053.14     54.32 o 
   1   0   7     1953.96     1880.21     34.96 o 
   3   0   7      135.42      120.81      6.38 o 
   5   0   7      283.67      286.77     21.49 o 
   7   0   7      965.40     1023.09     49.56 o 
  -9   1   7        0.10       -3.01      3.79 o 
  -8   1   7       55.65       56.23      6.08 o 
  -7   1   7        2.01       -1.40      3.25 o 
  -6   1   7       38.55       31.60      4.25 o 
  -5   1   7      293.03      291.68      7.67 o 
  -4   1   7     1313.21     1285.57     20.02 o 
  -3   1   7       57.70       63.93      3.37 o 
  -2   1   7      399.27      400.01      7.98 o 
  -1   1   7       69.19       56.45      2.87 o 
   0   1   7      624.45      652.60      9.60 o 
   1   1   7       29.30       26.11      2.13 o 
   2   1   7      691.48      624.06     13.00 o 
   3   1   7      460.76      532.61     11.84 o 
   4   1   7      122.61      113.02      4.79 o 
   5   1   7       60.97       55.92      4.92 o 
   6   1   7      636.81      674.78     17.42 o 
   7   1   7       16.98       11.30      6.27 o 
   8   1   7      188.25      193.06     16.65 o 
  -9   2   7        7.26        5.79      4.26 o 
  -8   2   7       11.42        8.02      4.51 o 
  -7   2   7       18.84       18.20      4.09 o 
  -6   2   7       65.87       68.45      5.25 o 
  -5   2   7      210.36      177.37      6.48 o 
  -4   2   7      115.59      107.69      5.54 o 
  -3   2   7      114.54      133.25      4.45 o 
  -2   2   7        3.17        6.88      1.71 o 
  -1   2   7      399.73      391.69      6.57 o 
   0   2   7     1389.91     1502.03     22.46 o 
   1   2   7      382.29      422.06      7.67 o 
   2   2   7       97.14      110.13      5.02 o 
   3   2   7      179.61      168.73      6.43 o 
   4   2   7       25.71       25.92      3.39 o 
   5   2   7       11.71        9.53      3.26 o 
   6   2   7      677.79      700.03     24.36 o 
   7   2   7      247.39      236.69     13.33 o 
   8   2   7       11.30        9.54      8.11 o 
  -9   3   7        0.40        4.62      4.09 o 
  -8   3   7        0.08        0.30      3.66 o 
  -7   3   7       10.08        6.66      3.68 o 
  -6   3   7        0.99       -2.12      2.97 o 
  -5   3   7      146.31      135.36      6.11 o 
  -4   3   7      273.56      279.91      6.84 o 
  -3   3   7       61.27       60.39      3.22 o 
  -2   3   7       56.20       46.08      2.48 o 
  -1   3   7      132.66      138.26      4.86 o 
   0   3   7      914.34      851.83     16.46 o 
   1   3   7      604.91      614.21     11.02 o 
   2   3   7       95.67      105.76      5.41 o 
   3   3   7       50.74       45.17      3.19 o 
   4   3   7       83.72       92.49      4.78 o 
   5   3   7      326.83      318.86      9.97 o 
   6   3   7       92.97       86.47      7.27 o 
   7   3   7       20.60       16.69      6.30 o 
   8   3   7        4.62       -6.47      7.02 o 
  -9   4   7        2.12        4.30      4.12 o 
  -8   4   7       44.19       50.57      5.51 o 
  -7   4   7        2.50        4.93      3.55 o 
  -6   4   7       84.68       66.92      5.23 o 
  -5   4   7      231.68      208.92      6.58 o 
  -4   4   7      454.34      470.01      9.12 o 
  -3   4   7      184.55      167.01      4.77 o 
  -2   4   7      407.24      350.27      6.18 o 
  -1   4   7      417.40      400.16      9.07 o 
   0   4   7       24.51       20.06      2.92 o 
   1   4   7      314.17      282.68      8.07 o 
   2   4   7      115.56      118.49      5.74 o 
   3   4   7       17.27       20.74      3.38 o 
   4   4   7       16.12       17.89      3.24 o 
   5   4   7      268.35      252.49      8.97 o 
   6   4   7      139.43      141.80      8.64 o 
   7   4   7       39.78       34.79      6.10 o 
   8   4   7        4.14        6.80      6.25 o 
  -9   5   7        8.22       10.58      4.37 o 
  -8   5   7        5.83        7.03      4.02 o 
  -7   5   7      104.29      102.18      6.54 o 
  -6   5   7        1.54        0.80      3.09 o 
  -5   5   7       38.55       40.73      3.67 o 
  -4   5   7       88.95       99.82      5.83 o 
  -3   5   7      375.14      352.97      6.88 o 
  -2   5   7        1.01        3.78      2.23 o 
  -1   5   7      666.16      640.53     13.86 o 
   0   5   7      112.15      118.46      4.66 o 
   1   5   7      121.06      145.83      5.87 o 
   2   5   7      558.63      598.04     13.57 o 
   3   5   7      107.29       94.09      5.24 o 
   4   5   7       39.51       36.85      4.41 o 
   5   5   7       35.50       30.68      4.58 o 
   6   5   7        7.80        4.98      4.03 o 
   7   5   7        2.39        5.77      4.90 o 
   8   5   7        3.42        3.89      6.11 o 
  -9   6   7        5.14        3.24      4.21 o 
  -8   6   7       12.83       12.26      4.41 o 
  -7   6   7        9.69        8.02      5.53 o 
  -6   6   7        0.02       -3.00      3.00 o 
  -5   6   7        2.38        0.12      2.47 o 
  -4   6   7      571.66      545.51      9.90 o 
  -3   6   7        2.33       -0.90      1.56 o 
  -2   6   7      263.59      290.06      8.99 o 
  -1   6   7        6.06       10.77      2.72 o 
   0   6   7      611.91      578.71     15.04 o 
   1   6   7        0.10       -0.18      1.86 o 
   2   6   7       19.78       28.43      3.05 o 
   3   6   7        7.44        4.57      2.99 o 
   4   6   7       22.53       26.39      4.09 o 
   5   6   7       23.80       26.49      4.49 o 
   6   6   7      361.99      373.79     12.01 o 
   7   6   7       64.97       61.58      7.97 o 
   8   6   7       10.73       13.77      6.42 o 
  -9   7   7        3.04        1.02      4.85 o 
  -8   7   7       30.66       27.48      4.87 o 
  -7   7   7        3.53        4.17      4.13 o 
  -6   7   7       42.98       43.93      4.60 o 
  -5   7   7       18.00       21.84      3.15 o 
  -4   7   7      226.58      214.53      5.77 o 
  -3   7   7      163.24      167.32      6.21 o 
  -2   7   7      191.43      212.44      7.04 o 
  -1   7   7      263.56      274.65      7.70 o 
   0   7   7       13.58       13.56      2.34 o 
   1   7   7       42.35       48.06      3.71 o 
   2   7   7     1304.52     1361.06     23.43 o 
   3   7   7       21.55       23.75      3.76 o 
   4   7   7       53.07       73.98      5.57 o 
   5   7   7      287.60      284.85     16.32 o 
   6   7   7       39.58       44.20      5.58 o 
   7   7   7       13.50       23.16      5.73 o 
   8   7   7       23.96       28.58      6.46 o 
  -9   8   7       52.48       55.03      6.32 o 
  -8   8   7       13.05       19.39      4.67 o 
  -7   8   7       15.64       18.85      4.19 o 
  -6   8   7        3.19        1.27      3.24 o 
  -5   8   7       26.49       30.38      3.69 o 
  -4   8   7      340.89      330.60      7.12 o 
  -3   8   7      467.93      449.11     15.52 o 
  -2   8   7      652.81      637.60     13.40 o 
  -1   8   7      114.85      145.14      6.46 o 
   0   8   7       87.09       85.79      3.69 o 
   1   8   7        0.05        2.43      1.80 o 
   2   8   7       34.85       36.48      3.11 o 
   3   8   7      120.54      113.52      5.86 o 
   4   8   7       49.37       51.37      6.21 o 
   5   8   7        0.01        3.80      3.56 o 
   6   8   7       58.78       56.00      5.99 o 
   7   8   7        8.77        6.86      4.55 o 
   8   8   7       15.31       22.73      6.25 o 
  -9   9   7       24.84       19.76      5.94 o 
  -8   9   7       12.23       20.15      5.46 o 
  -7   9   7        5.56        4.89      3.68 o 
  -6   9   7      209.57      211.97      8.03 o 
  -5   9   7       26.87       24.01      3.04 o 
  -4   9   7        3.98        6.56      2.07 o 
  -3   9   7      534.95      558.03     14.42 o 
  -2   9   7      261.19      268.16      8.25 o 
  -1   9   7      180.72      206.65      6.12 o 
   0   9   7     1007.13     1035.27     16.89 o 
   1   9   7        2.34        0.01      1.63 o 
   2   9   7      241.59      245.93      6.70 o 
   3   9   7        3.44        4.06      3.07 o 
   4   9   7      109.02      104.57      6.33 o 
   5   9   7      533.41      548.04     14.17 o 
   6   9   7        0.73        2.27      3.98 o 
   7   9   7       36.58       24.79      5.30 o 
   8   9   7       52.22       86.82      8.90 o 
  -9  10   7       15.98       26.65      6.36 o 
  -8  10   7       27.67       33.94      6.02 o 
  -7  10   7       26.76       28.53      5.31 o 
  -6  10   7        2.13        1.91      4.41 o 
  -5  10   7       89.39       98.49      6.24 o 
  -4  10   7      126.59      154.69      8.32 o 
  -3  10   7      129.93      114.83      6.92 o 
  -2  10   7       67.69       70.19      6.31 o 
  -1  10   7       15.83       16.98      2.64 o 
   0  10   7      376.42      417.81      8.37 o 
   1  10   7      421.94      402.32     14.37 o 
   2  10   7        8.68       13.73      2.37 o 
   3  10   7      401.22      406.99     10.80 o 
   4  10   7       82.30       69.22      5.54 o 
   5  10   7      220.65      210.34      9.06 o 
   6  10   7       22.13       18.98      4.77 o 
   7  10   7        7.62        6.75      4.49 o 
   8  10   7       23.41       26.84      6.76 o 
  -8  11   7        6.85        6.87      5.01 o 
  -7  11   7       29.76       38.90      5.53 o 
  -6  11   7       44.25       45.29      5.36 o 
  -5  11   7      174.53      194.32      6.38 o 
  -4  11   7       14.68       17.00      4.94 o 
  -3  11   7       57.51       49.51      5.40 o 
  -2  11   7       64.22       62.97      5.31 o 
  -1  11   7      178.25      204.70      6.22 o 
   0  11   7     2152.68     1994.81     42.05 o 
   1  11   7      592.22      572.90     18.02 o 
   2  11   7      237.57      239.51      6.48 o 
   3  11   7      289.88      286.91      9.37 o 
   4  11   7        3.89        2.51      3.40 o 
   5  11   7       52.16       35.52      5.13 o 
   6  11   7      367.32      361.03     12.37 o 
   7  11   7        5.30        3.11      4.44 o 
  -8  12   7        4.01        4.62      4.71 o 
  -7  12   7       56.92       66.46      7.62 o 
  -6  12   7       17.09       18.24      4.31 o 
  -5  12   7        4.35        6.46      3.62 o 
  -4  12   7       11.87       14.10      4.43 o 
  -3  12   7       92.70       75.42      5.74 o 
  -2  12   7      313.61      310.86     10.27 o 
  -1  12   7      113.08      108.08      4.82 o 
   0  12   7     1103.21     1055.18     26.84 o 
   1  12   7       92.49       91.83      8.32 o 
   2  12   7      230.26      247.79     13.55 o 
   3  12   7      831.91      758.48     16.10 o 
   4  12   7       10.87        4.50      3.57 o 
   5  12   7      244.40      247.45      9.88 o 
   6  12   7       63.66       42.11      5.81 o 
   7  12   7       71.56       74.43      7.28 o 
  -8  13   7       43.48       48.71      6.57 o 
  -7  13   7       80.96       94.04      7.27 o 
  -6  13   7       28.87       33.19      4.72 o 
  -5  13   7      241.63      255.87     14.39 o 
  -4  13   7      178.79      191.71      9.39 o 
  -3  13   7       13.40       16.92      4.03 o 
  -2  13   7       33.31       25.43      4.37 o 
  -1  13   7       28.00       18.55      3.75 o 
   0  13   7     2052.02     1929.81     42.07 o 
   1  13   7      126.30      157.12     10.48 o 
   2  13   7       12.39       15.62      3.75 o 
   3  13   7       74.78       85.00      5.40 o 
   4  13   7        2.22        2.91      3.40 o 
   5  13   7      703.16      719.42     17.34 o 
   6  13   7       63.83       60.45      6.22 o 
   7  13   7        2.16       -3.57      4.52 o 
  -8  14   7        8.14       10.27      6.00 o 
  -7  14   7       53.09       57.00      6.24 o 
  -6  14   7       37.12       40.16      6.24 o 
  -5  14   7       20.39       21.86      6.10 o 
  -4  14   7       10.11       15.41      4.54 o 
  -3  14   7      308.02      318.45     10.37 o 
  -2  14   7      485.90      473.18     13.32 o 
  -1  14   7      629.25      672.07     15.93 o 
   0  14   7     1021.77     1031.35     27.22 o 
   1  14   7        0.05        0.72      4.62 o 
   2  14   7       97.17      111.87      8.30 o 
   3  14   7        3.00       -0.22      2.89 o 
   4  14   7       59.66       62.40      5.62 o 
   5  14   7       55.39       57.91      5.92 o 
   6  14   7       13.63        9.41      4.72 o 
   7  14   7       12.41       11.18      5.11 o 
  -7  15   7       45.62       40.54      5.48 o 
  -6  15   7        3.06        1.92      2.40 o 
  -5  15   7        3.10        6.33      4.53 o 
  -4  15   7      183.01      172.23     10.77 o 
  -3  15   7        0.81        4.77      3.53 o 
  -2  15   7      157.91      157.92     12.85 o 
  -1  15   7       33.04       41.71      4.82 o 
   0  15   7      781.19      797.99     23.36 o 
   1  15   7       74.55       62.31      9.90 o 
   2  15   7      231.84      231.99     11.18 o 
   3  15   7        0.54        2.86      2.95 o 
   4  15   7      244.39      276.46     10.40 o 
   5  15   7        1.31        1.27      3.92 o 
   6  15   7       78.05       59.59      6.57 o 
  -7  16   7       55.13       45.81      5.60 o 
  -6  16   7       60.54       55.72      7.42 o 
  -5  16   7        0.07        2.12      4.63 o 
  -4  16   7       16.52       14.55      5.15 o 
  -3  16   7        7.67        1.43      3.54 o 
  -2  16   7      515.10      508.75     14.44 o 
  -1  16   7      177.93      171.12      8.95 o 
   0  16   7      877.17      815.22     17.85 o 
   1  16   7       31.86       41.55      7.17 o 
   2  16   7        0.29       -1.74      3.89 o 
   3  16   7       39.90       44.31      6.12 o 
   4  16   7      118.97      103.97      6.74 o 
   5  16   7       26.94       49.65      5.81 o 
   6  16   7        2.83       -2.06      4.20 o 
  -7  17   7       68.69       66.75      6.13 o 
  -6  17   7       93.09      109.79      9.36 o 
  -5  17   7      117.22      118.16      8.94 o 
  -4  17   7      352.47      350.35     13.24 o 
  -3  17   7        1.22       -3.34      3.52 o 
  -2  17   7      163.35      172.18     15.22 o 
  -1  17   7      577.97      562.75     16.57 o 
   0  17   7       38.08       35.98      4.04 o 
   1  17   7        0.77       -4.91      4.91 o 
   2  17   7      472.43      478.93     11.83 o 
   3  17   7      194.54      193.09      8.01 o 
   4  17   7        5.95        1.33      3.72 o 
   5  17   7       22.84       29.09      5.39 o 
   6  17   7        2.84       -4.20      4.20 o 
  -6  18   7       42.91       58.03      7.76 o 
  -5  18   7      122.83      121.08      9.31 o 
  -4  18   7      131.27      141.00      9.22 o 
  -3  18   7        0.05       -3.62      3.62 o 
  -2  18   7      237.11      266.20     10.74 o 
  -1  18   7       10.80       18.56      4.21 o 
   0  18   7       50.67       52.68      4.64 o 
   1  18   7        0.66        4.72      4.53 o 
   2  18   7       75.36       91.38      8.46 o 
   3  18   7        8.92       10.28      3.61 o 
   4  18   7        9.04        7.45      4.87 o 
   5  18   7       55.40       64.36      7.88 o 
  -6  19   7       34.81       18.01      6.76 o 
  -5  19   7       72.50       67.53     10.62 o 
  -4  19   7       83.14      101.74      9.57 o 
  -3  19   7       37.04       35.55      5.31 o 
  -2  19   7      219.89      203.53      9.76 o 
  -1  19   7      458.02      467.21     13.79 o 
   0  19   7       16.86       21.91      5.98 o 
   1  19   7       25.05       37.50      6.36 o 
   2  19   7       37.79       28.58      6.21 o 
   3  19   7       50.26       61.59      9.36 o 
   4  19   7        3.29        4.19      3.96 o 
   5  19   7        4.04       12.00      4.65 o 
  -5  20   7        8.26        5.00      5.63 o 
  -4  20   7        4.98        3.39      4.78 o 
  -3  20   7      127.76      135.86      8.31 o 
  -2  20   7        0.18        1.93      4.69 o 
  -1  20   7       10.30        4.61      3.91 o 
   0  20   7      134.92      120.78     10.43 o 
   1  20   7        0.44        0.43      4.28 o 
   2  20   7        0.82        0.97      4.94 o 
   3  20   7        2.54        3.34      6.12 o 
   4  20   7       90.95       99.08      9.78 o 
  -5  21   7        0.06       -2.62      5.26 o 
  -4  21   7      194.51      228.45     13.25 o 
  -3  21   7        0.64        1.01      5.59 o 
  -2  21   7       50.41       44.67      6.03 o 
  -1  21   7        0.89        3.57      3.93 o 
   0  21   7       23.03       27.41      6.10 o 
   1  21   7       39.00       46.44      8.61 o 
   2  21   7      415.92      451.46     16.73 o 
   3  21   7        3.58       11.76      5.68 o 
   4  21   7       54.34       65.57      9.85 o 
  -4  22   7       66.41       72.22     21.92 o 
  -3  22   7       75.24       78.26      9.13 o 
  -2  22   7        1.27       -4.79      4.79 o 
  -1  22   7       10.59       16.02      4.58 o 
   0  22   7       68.90       74.40      8.33 o 
   1  22   7        4.77       10.97      5.49 o 
   2  22   7        0.18        5.97      5.33 o 
   3  22   7       46.51       66.16      8.56 o 
  -3  23   7       11.74       15.65      5.51 o 
  -2  23   7       23.97       21.28      6.07 o 
  -1  23   7       38.27       46.26      6.42 o 
   0  23   7       39.07       41.09      8.12 o 
   1  23   7       26.50       29.71      6.64 o 
   2  23   7       43.53       48.78      8.48 o 
  -2  24   7        8.02       14.23     10.47 o 
  -1  24   7       10.88       16.28      6.78 o 
   0  24   7        3.59       11.25      6.57 o 
   1  24   7        3.20       -2.68      5.89 o 
  -8   0   8        5.29        6.50      5.91 o 
  -6   0   8       42.98       24.06      5.83 o 
  -4   0   8       46.64       38.72      5.52 o 
  -2   0   8      374.07      367.68     11.10 o 
   0   0   8      153.39      170.15      6.76 o 
   2   0   8       56.76       60.82      4.54 o 
   4   0   8      724.93      741.21     40.28 o 
   6   0   8      178.95      194.18     20.42 o 
   8   0   8       49.19       35.46     14.16 o 
  -9   1   8        0.03        1.66      3.96 o 
  -8   1   8       11.18        8.15      4.07 o 
  -7   1   8       29.48       23.32      4.30 o 
  -6   1   8       20.62       23.00      4.11 o 
  -5   1   8      274.57      260.55      8.15 o 
  -4   1   8       10.66        4.52      2.52 o 
  -3   1   8     2051.44     2009.21     25.71 o 
  -2   1   8      689.83      683.44     11.73 o 
  -1   1   8      911.61      918.13     14.03 o 
   0   1   8     1687.62     1574.34     19.85 o 
   1   1   8       45.41       39.83      2.39 o 
   2   1   8       72.80       71.75      3.29 o 
   3   1   8       24.37       25.90      3.35 o 
   4   1   8      313.10      328.98     13.61 o 
   5   1   8     1229.44     1248.03     63.26 o 
   6   1   8       19.81       19.87     11.72 o 
   7   1   8       97.99      111.29     12.83 o 
   8   1   8       36.64       47.61     10.66 o 
  -9   2   8       55.40       55.89      6.28 o 
  -8   2   8        0.33       -1.99      3.66 o 
  -7   2   8       44.31       44.00      5.05 o 
  -6   2   8      110.69      121.53      6.51 o 
  -5   2   8      163.02      162.97      6.66 o 
  -4   2   8       31.25       21.43      2.96 o 
  -3   2   8     1593.90     1616.03     21.42 o 
  -2   2   8      532.57      555.36      9.15 o 
  -1   2   8      145.31      130.72      3.66 o 
   0   2   8        0.22       -0.07      1.88 o 
   1   2   8      152.03      155.07      5.25 o 
   2   2   8       26.22       26.93      2.97 o 
   3   2   8       44.40       46.25      4.61 o 
   4   2   8      264.96      287.39      9.47 o 
   5   2   8       24.84       23.28      6.07 o 
   6   2   8       70.01       53.25      7.42 o 
   7   2   8       28.22       31.99      9.20 o 
   8   2   8       74.64       93.05     13.24 o 
  -9   3   8        0.04        1.77      5.49 o 
  -8   3   8        0.38        1.93      3.81 o 
  -7   3   8       46.72       53.97      5.45 o 
  -6   3   8        2.44        1.80      3.29 o 
  -5   3   8        7.65        4.25      3.04 o 
  -4   3   8       18.64       23.07      2.95 o 
  -3   3   8       19.14       16.37      2.44 o 
  -2   3   8       56.07       52.22      3.45 o 
  -1   3   8      355.61      385.20      8.62 o 
   0   3   8       33.98       25.99      2.85 o 
   1   3   8       10.14        7.47      2.51 o 
   2   3   8      671.11      664.17     16.36 o 
   3   3   8       56.15       54.91      5.10 o 
   4   3   8      167.62      164.08      7.16 o 
   5   3   8      371.86      372.48     12.13 o 
   6   3   8       77.61       70.08      6.74 o 
   7   3   8        2.83        0.16      6.32 o 
   8   3   8        3.82        3.68      7.77 o 
  -9   4   8        8.53        5.02      4.29 o 
  -8   4   8       26.58       23.06      4.65 o 
  -7   4   8        3.80        2.49      3.51 o 
  -6   4   8       16.50        7.12      3.57 o 
  -5   4   8      156.13      160.89      5.93 o 
  -4   4   8       15.48       14.52      2.69 o 
  -3   4   8      330.54      317.09      6.69 o 
  -2   4   8     1523.85     1494.31     23.67 o 
  -1   4   8      308.84      305.63      7.37 o 
   0   4   8       62.82       61.76      6.61 o 
   1   4   8      107.96      120.00      5.74 o 
   2   4   8       93.68       80.91      5.17 o 
   3   4   8       97.70       99.40      5.56 o 
   4   4   8      615.25      596.87     13.83 o 
   5   4   8       16.69       18.93      4.57 o 
   6   4   8       45.77       49.14      6.28 o 
   7   4   8        9.11        8.50      6.06 o 
   8   4   8       10.62       -1.62      7.70 o 
  -9   5   8        5.24       -0.11      4.26 o 
  -8   5   8       29.99       27.41      4.95 o 
  -7   5   8      101.82       89.62      7.25 o 
  -6   5   8       80.27       84.28      5.78 o 
  -5   5   8       64.66       53.91      3.96 o 
  -4   5   8      118.06      109.37      5.75 o 
  -3   5   8      176.83      180.24      5.79 o 
  -2   5   8      202.44      212.87      7.99 o 
  -1   5   8      399.94      418.75      9.92 o 
   0   5   8      159.77      156.07      6.41 o 
   1   5   8       28.29       33.76      3.78 o 
   2   5   8      253.17      250.98      8.51 o 
   3   5   8        0.48        3.39      2.99 o 
   4   5   8      168.24      188.25      7.83 o 
   5   5   8       51.41       49.65      5.44 o 
   6   5   8        3.29        6.57      4.65 o 
   7   5   8       33.21       28.04      6.13 o 
   8   5   8        0.22       -8.73      8.73 o 
  -9   6   8        0.01       -1.54      4.63 o 
  -8   6   8        0.29       -2.74      3.85 o 
  -7   6   8       82.77       91.25      8.84 o 
  -6   6   8      121.55      120.56      7.94 o 
  -5   6   8       12.62       16.51      3.01 o 
  -4   6   8       32.60       38.60      4.00 o 
  -3   6   8        4.36        3.28      3.06 o 
  -2   6   8      623.65      648.29     12.47 o 
  -1   6   8       11.23       14.18      3.39 o 
   0   6   8      450.50      452.60     12.74 o 
   1   6   8      392.74      384.74     11.51 o 
   2   6   8      685.13      686.77     20.47 o 
   3   6   8      975.75      969.34     23.66 o 
   4   6   8       26.23       41.30      5.12 o 
   5   6   8        2.04        1.01      3.70 o 
   6   6   8       12.95       15.16      5.06 o 
   7   6   8       65.05       72.51      7.80 o 
   8   6   8        0.98       -6.13      7.04 o 
  -9   7   8       22.00       10.66      5.31 o 
  -8   7   8        1.18        3.38      4.63 o 
  -7   7   8       11.08        2.65      3.58 o 
  -6   7   8        8.38        6.49      3.47 o 
  -5   7   8        0.44       -1.60      2.41 o 
  -4   7   8      216.49      232.01      5.88 o 
  -3   7   8      235.26      238.51      7.44 o 
  -2   7   8        2.84        5.07      2.96 o 
  -1   7   8      533.98      521.07      9.79 o 
   0   7   8      209.80      214.89      9.59 o 
   1   7   8       83.29       89.70      5.96 o 
   2   7   8        2.59        5.27      3.04 o 
   3   7   8       26.65       42.26      4.47 o 
   4   7   8      122.90      130.56      7.10 o 
   5   7   8       28.38       30.98      4.79 o 
   6   7   8       13.17        9.93      5.06 o 
   7   7   8        7.72       -1.95      4.79 o 
   8   7   8        7.79        1.11      5.90 o 
  -9   8   8       18.72       15.58      5.51 o 
  -8   8   8       53.48       45.50      6.50 o 
  -7   8   8        3.99        6.81      5.87 o 
  -6   8   8      156.25      134.34      7.54 o 
  -5   8   8      226.85      215.30      8.76 o 
  -4   8   8      125.69      147.83      5.51 o 
  -3   8   8      629.91      622.88     15.60 o 
  -2   8   8        8.54        4.07      3.00 o 
  -1   8   8      169.59      192.02      5.59 o 
   0   8   8       15.40       20.30      3.26 o 
   1   8   8        0.05        1.03      2.11 o 
   2   8   8      211.50      228.75      8.26 o 
   3   8   8       16.59       14.58      3.59 o 
   4   8   8       76.71       67.28      5.57 o 
   5   8   8        3.23        1.27      3.63 o 
   6   8   8       93.61       91.26      7.69 o 
   7   8   8       15.09        6.70      7.03 o 
  -8   9   8       28.16       24.25      9.16 o 
  -7   9   8       26.72       17.28      4.80 o 
  -6   9   8       26.25       27.98      4.71 o 
  -5   9   8       12.10        4.56      2.71 o 
  -4   9   8       81.62      100.09     10.01 o 
  -3   9   8      838.83      828.96     19.03 o 
  -2   9   8       83.02       82.41      5.33 o 
  -1   9   8      117.39      100.27      9.25 o 
   0   9   8      686.78      680.07     14.65 o 
   1   9   8      121.67      124.42      6.81 o 
   2   9   8      104.01      100.45      9.20 o 
   3   9   8       60.92       59.85      4.90 o 
   4   9   8      471.55      489.04     12.90 o 
   5   9   8        0.79       -0.90      3.60 o 
   6   9   8       12.36       13.64      4.69 o 
   7   9   8        7.17       17.28      5.34 o 
  -8  10   8       14.94       26.59      5.85 o 
  -7  10   8       20.56       20.37      5.01 o 
  -6  10   8       51.35       56.10      5.51 o 
  -5  10   8       43.85       45.24      5.56 o 
  -4  10   8      124.73      113.32      7.55 o 
  -3  10   8      262.93      295.96     10.60 o 
  -2  10   8      608.34      577.74     13.23 o 
  -1  10   8      129.81      144.53      6.67 o 
   0  10   8        1.15        3.59      2.03 o 
   1  10   8       65.48       76.79      3.82 o 
   2  10   8        1.54        0.61      3.18 o 
   3  10   8      241.91      252.79     12.73 o 
   4  10   8      226.41      223.66      8.78 o 
   5  10   8      202.43      208.95      9.29 o 
   6  10   8      116.58      114.92      8.02 o 
   7  10   8        3.55        1.79      5.05 o 
  -8  11   8       27.00       42.20      9.49 o 
  -7  11   8      110.77      125.73      8.08 o 
  -6  11   8      255.89      277.06      9.97 o 
  -5  11   8        3.83        4.75      4.17 o 
  -4  11   8      249.57      234.26     10.28 o 
  -3  11   8       72.37       71.07      6.27 o 
  -2  11   8      871.65      853.55     17.32 o 
  -1  11   8       68.36       69.34      6.24 o 
   0  11   8      294.74      281.38     20.97 o 
   1  11   8      270.36      298.83     13.03 o 
   2  11   8      107.36      101.68      6.94 o 
   3  11   8        0.19       -0.20      3.02 o 
   4  11   8      115.84      109.33      6.66 o 
   5  11   8        6.48        1.97      3.92 o 
   6  11   8      352.87      350.85     12.35 o 
   7  11   8       46.00       50.73      7.91 o 
  -8  12   8        0.10       -2.74      4.33 o 
  -7  12   8       40.67       31.21      6.21 o 
  -6  12   8        2.09        7.45      2.82 o 
  -5  12   8       81.66       74.85      7.30 o 
  -4  12   8       55.27       60.47      6.33 o 
  -3  12   8       17.49       19.01      4.41 o 
  -2  12   8      698.41      712.19     15.53 o 
  -1  12   8      702.98      608.30     14.88 o 
   0  12   8        4.55        3.34      4.49 o 
   1  12   8        0.17        1.00      4.29 o 
   2  12   8      133.25      130.15      5.95 o 
   3  12   8       84.98       96.36      5.98 o 
   4  12   8      276.48      271.97      9.96 o 
   5  12   8        0.54       -1.96      3.85 o 
   6  12   8       56.76       64.74      6.76 o 
   7  12   8        0.48        3.55      4.65 o 
  -8  13   8       17.40       15.32      5.22 o 
  -7  13   8       36.39       39.91      5.51 o 
  -6  13   8       18.78       23.47      3.89 o 
  -5  13   8        0.01       -3.91      3.91 o 
  -4  13   8       16.71       17.97      4.71 o 
  -3  13   8       11.76        5.73      3.71 o 
  -2  13   8      201.15      211.34     12.87 o 
  -1  13   8      137.43      152.51      7.09 o 
   0  13   8       18.60       26.99      5.95 o 
   1  13   8      611.59      592.93     19.48 o 
   2  13   8      248.48      261.43     13.17 o 
   3  13   8        7.80        6.81      3.22 o 
   4  13   8        4.82        7.42      3.74 o 
   5  13   8       69.25       60.61      7.92 o 
   6  13   8       96.38       99.06      9.37 o 
  -7  14   8       13.08        7.81      4.18 o 
  -6  14   8        4.01        7.92      5.08 o 
  -5  14   8       68.95       78.67      7.62 o 
  -4  14   8        8.92        8.99      4.47 o 
  -3  14   8       16.75       13.46      5.53 o 
  -2  14   8        5.43        6.43      3.69 o 
  -1  14   8      430.98      405.01     14.46 o 
   0  14   8       81.69       69.73      8.01 o 
   1  14   8      321.51      299.81     14.08 o 
   2  14   8        1.45       -2.89      3.98 o 
   3  14   8        2.76        2.01      3.13 o 
   4  14   8      336.50      327.57     14.90 o 
   5  14   8        0.06       -0.18      3.99 o 
   6  14   8        0.15        3.24      4.35 o 
  -7  15   8        8.64       11.37      3.83 o 
  -6  15   8       14.27       21.43      6.72 o 
  -5  15   8       52.40       60.69      7.02 o 
  -4  15   8        0.34       -5.24      5.24 o 
  -3  15   8      158.62      181.45      8.49 o 
  -2  15   8      564.81      559.80     22.76 o 
  -1  15   8       11.63        5.36      4.02 o 
   0  15   8       13.40       25.16      6.63 o 
   1  15   8      284.45      241.94     13.06 o 
   2  15   8      220.35      228.65     16.10 o 
   3  15   8      435.26      395.11     11.11 o 
   4  15   8       60.67       51.95      5.28 o 
   5  15   8       52.00       57.56      6.77 o 
   6  15   8       30.04       28.77      5.61 o 
  -7  16   8       14.45        5.29      5.52 o 
  -6  16   8      120.62      128.47     10.01 o 
  -5  16   8       96.92       95.25      8.42 o 
  -4  16   8       20.98       17.28      7.53 o 
  -3  16   8       51.58       52.06      5.65 o 
  -2  16   8      135.85      142.07      7.99 o 
  -1  16   8       64.23       83.44      5.61 o 
   0  16   8      200.36      194.18     12.15 o 
   1  16   8        6.22        4.38      8.92 o 
   2  16   8      504.65      498.48     16.78 o 
   3  16   8      295.28      264.19     12.82 o 
   4  16   8        2.67        5.30      4.10 o 
   5  16   8       46.52       61.76      6.34 o 
   6  16   8       27.69       37.63      7.53 o 
  -6  17   8        1.04        7.22      5.31 o 
  -5  17   8       18.90       27.63      5.83 o 
  -4  17   8       11.31       14.99      5.09 o 
  -3  17   8        6.36        7.35      4.00 o 
  -2  17   8       50.38       64.93      6.09 o 
  -1  17   8        4.51       -2.04      4.02 o 
   0  17   8        2.36       -2.87      5.04 o 
   1  17   8      228.86      209.78     12.93 o 
   2  17   8      138.39      126.62      9.75 o 
   3  17   8       86.23       62.58      8.02 o 
   4  17   8        0.07       -4.59      4.59 o 
   5  17   8       10.25        9.02      4.76 o 
  -6  18   8        1.02        5.59      5.62 o 
  -5  18   8       23.80       29.07      6.03 o 
  -4  18   8      168.34      165.68      9.92 o 
  -3  18   8      207.56      248.70     10.16 o 
  -2  18   8       47.62       38.99      7.56 o 
  -1  18   8      151.66      164.36      7.95 o 
   0  18   8        7.36        4.13      5.48 o 
   1  18   8       31.54       30.92     11.70 o 
   2  18   8       11.37        0.07      4.85 o 
   3  18   8       31.18       19.87      5.86 o 
   4  18   8       74.38       88.29      9.37 o 
   5  18   8        9.23       13.21      6.31 o 
  -5  19   8       60.24       68.85      7.97 o 
  -4  19   8       31.08       21.72      6.11 o 
  -3  19   8       70.91       79.57      7.08 o 
  -2  19   8        1.31        0.81      5.20 o 
  -1  19   8       44.76       49.80      5.08 o 
   0  19   8        8.64       15.12      5.94 o 
   1  19   8       62.39       54.87      7.53 o 
   2  19   8        5.37        2.04      4.87 o 
   3  19   8        5.43        7.45      5.53 o 
   4  19   8       12.39       15.62      6.21 o 
  -5  20   8        0.48       -3.78      4.51 o 
  -4  20   8       33.43       31.92      6.07 o 
  -3  20   8        0.05       -1.58      3.94 o 
  -2  20   8        0.03        2.83      3.98 o 
  -1  20   8      134.95      128.32     14.83 o 
   0  20   8       24.89       20.12      6.87 o 
   1  20   8      145.47      165.49     11.11 o 
   2  20   8       46.22       56.47     10.36 o 
   3  20   8      138.65      115.65     10.31 o 
   4  20   8        0.84       -4.05      5.26 o 
  -4  21   8        4.79       -1.22      4.71 o 
  -3  21   8       74.09       86.78      7.30 o 
  -2  21   8       17.02       11.47      4.68 o 
  -1  21   8        0.41        2.71      6.13 o 
   0  21   8       30.67       31.26      7.75 o 
   1  21   8      105.42      128.27     10.36 o 
   2  21   8      115.71      126.48     10.52 o 
   3  21   8        4.30       -0.19      5.47 o 
  -3  22   8        0.68        8.35      4.97 o 
  -2  22   8        2.26        3.50      4.38 o 
  -1  22   8       39.25       56.00      8.96 o 
   0  22   8       26.45       25.04      6.51 o 
   1  22   8       56.35       65.18      8.40 o 
   2  22   8       14.26       12.55     10.04 o 
  -2  23   8        7.28       -0.82      9.17 o 
  -1  23   8       13.72       27.55      7.88 o 
   0  23   8        0.05       -0.51      5.18 o 
   1  23   8       13.84       24.16      7.70 o 
  -9   0   9       22.40       18.33      7.36 o 
  -7   0   9      341.47      387.07     16.21 o 
  -5   0   9      192.11      201.84     11.04 o 
  -3   0   9       80.53       62.16      5.65 o 
  -1   0   9     1216.69     1198.48     24.90 o 
   1   0   9        1.43        0.94      2.42 o 
   3   0   9      159.68      140.14      9.42 o 
   5   0   9      201.61      186.33     19.04 o 
   7   0   9        2.34        3.73      9.93 o 
  -9   1   9       10.81       20.05      4.86 o 
  -8   1   9        1.43       -0.03      3.69 o 
  -7   1   9       63.65       74.06      6.60 o 
  -6   1   9       98.19      101.85      6.19 o 
  -5   1   9       80.79       86.49      5.42 o 
  -4   1   9      859.65      829.40     13.79 o 
  -3   1   9        2.01       -0.52      2.30 o 
  -2   1   9      162.64      159.70      5.25 o 
  -1   1   9        0.89       -0.78      1.82 o 
   0   1   9      237.81      214.80      5.39 o 
   1   1   9      123.36      142.05      4.15 o 
   2   1   9       82.64       91.00      5.66 o 
   3   1   9      432.82      430.73     11.48 o 
   4   1   9       58.14       61.61      7.53 o 
   5   1   9        0.96        3.23      5.86 o 
   6   1   9       29.48       19.17      7.55 o 
   7   1   9       28.51       32.71      9.27 o 
  -9   2   9        6.56        8.54      4.49 o 
  -8   2   9        6.45        8.78      4.20 o 
  -7   2   9       36.62       46.72      5.23 o 
  -6   2   9        5.86       -2.92      3.20 o 
  -5   2   9       29.92       31.44      4.07 o 
  -4   2   9        0.32        1.46      2.52 o 
  -3   2   9      266.44      254.35      7.78 o 
  -2   2   9      341.76      352.38      6.93 o 
  -1   2   9      229.37      231.37      4.90 o 
   0   2   9        1.11        1.40      2.07 o 
   1   2   9        4.60        5.60      2.37 o 
   2   2   9      127.29      132.51      6.39 o 
   3   2   9      198.84      210.99      9.83 o 
   4   2   9      542.76      570.75     14.75 o 
   5   2   9       29.89       24.23      5.39 o 
   6   2   9       59.68       59.27      9.96 o 
   7   2   9       30.44        9.80      7.70 o 
  -9   3   9        9.95        9.61      4.43 o 
  -8   3   9       50.66       49.34      5.81 o 
  -7   3   9       52.50       42.44      8.11 o 
  -6   3   9       54.90       65.50      5.30 o 
  -5   3   9      101.24      102.31      5.65 o 
  -4   3   9      332.30      326.97      8.54 o 
  -3   3   9      220.90      229.17      5.82 o 
  -2   3   9       94.95       97.57      3.40 o 
  -1   3   9      269.13      246.95      7.33 o 
   0   3   9      426.38      398.57      8.14 o 
   1   3   9      131.50      127.67      6.15 o 
   2   3   9     1699.70     1605.24     35.99 o 
   3   3   9      223.46      226.15      8.66 o 
   4   3   9       68.41       86.38      7.79 o 
   5   3   9       26.57       26.54      6.33 o 
   6   3   9       12.82       15.95      7.10 o 
   7   3   9        1.54       -8.75      8.75 o 
  -9   4   9        0.01        3.92      5.13 o 
  -8   4   9       20.33       24.69      4.98 o 
  -7   4   9       72.21       74.89      6.52 o 
  -6   4   9      251.75      232.10      8.50 o 
  -5   4   9       15.79       18.88      3.67 o 
  -4   4   9       42.41       37.90      3.28 o 
  -3   4   9       18.16       25.45      2.52 o 
  -2   4   9      193.02      201.27      6.73 o 
  -1   4   9      505.47      508.48     12.90 o 
   0   4   9       54.43       62.10      4.90 o 
   1   4   9        6.69        4.99      3.12 o 
   2   4   9     3936.24     3803.82     60.24 o 
   3   4   9      245.01      196.10      8.27 o 
   4   4   9      231.08      215.98      9.23 o 
   5   4   9      167.41      169.03      8.87 o 
   6   4   9       20.10       33.08      6.58 o 
   7   4   9       22.27       32.25     10.13 o 
  -8   5   9        2.81       -2.22      4.43 o 
  -7   5   9       16.17       12.71      4.18 o 
  -6   5   9       11.22        7.30      3.58 o 
  -5   5   9      216.59      226.90     10.38 o 
  -4   5   9       29.62       33.63      3.07 o 
  -3   5   9       98.15      106.74      4.76 o 
  -2   5   9       61.32       64.35      5.39 o 
  -1   5   9      104.84       88.87      5.10 o 
   0   5   9      377.66      363.53     10.36 o 
   1   5   9      779.02      741.26     16.23 o 
   2   5   9     1872.29     1784.93     31.92 o 
   3   5   9       97.74       90.69      6.20 o 
   4   5   9       32.80       20.58      4.59 o 
   5   5   9      192.85      205.95      9.78 o 
   6   5   9       55.12       62.84      7.43 o 
   7   5   9        2.98        3.74      5.70 o 
  -8   6   9        4.94        5.16      7.05 o 
  -7   6   9      103.51      109.74      8.43 o 
  -6   6   9       57.92       54.96      5.73 o 
  -5   6   9      113.22      128.53      5.73 o 
  -4   6   9        0.68       -1.52      2.12 o 
  -3   6   9       18.47       13.19      4.11 o 
  -2   6   9        1.68       -0.10      3.72 o 
  -1   6   9       22.79       26.52      3.72 o 
   0   6   9      668.54      678.68     15.41 o 
   1   6   9      314.92      305.90      9.61 o 
   2   6   9     1069.80     1074.53     21.81 o 
   3   6   9        0.00       -4.11      4.11 o 
   4   6   9      868.53      862.84     20.05 o 
   5   6   9       46.23       31.94      5.39 o 
   6   6   9       28.06       33.05      9.50 o 
   7   6   9        0.47       -0.40      5.45 o 
  -8   7   9       12.35       15.92      5.23 o 
  -7   7   9        8.14        4.66      4.30 o 
  -6   7   9        0.71        2.41      4.94 o 
  -5   7   9       14.15       14.25      3.92 o 
  -4   7   9       14.07       -0.11      2.29 o 
  -3   7   9       84.16       90.45      6.58 o 
  -2   7   9        1.53        2.54      3.40 o 
  -1   7   9      534.38      536.10     12.27 o 
   0   7   9      675.55      675.49     15.42 o 
   1   7   9       23.25       20.28      3.79 o 
   2   7   9     1219.66     1227.97     24.11 o 
   3   7   9      760.49      727.63     15.83 o 
   4   7   9     1107.77     1118.99     21.95 o 
   5   7   9      131.39      142.34      8.65 o 
   6   7   9        1.06       -4.21      4.21 o 
   7   7   9       13.92       10.07      6.28 o 
  -8   8   9        0.93        5.94      4.93 o 
  -7   8   9        7.37        9.39      4.56 o 
  -6   8   9        4.91        5.58      3.89 o 
  -5   8   9      164.54      169.36      5.98 o 
  -4   8   9       33.56       35.76      7.25 o 
  -3   8   9       38.58       38.86      5.19 o 
  -2   8   9      687.84      663.71     14.60 o 
  -1   8   9       23.31       19.05      4.40 o 
   0   8   9      381.63      370.27     10.62 o 
   1   8   9        3.42        4.87      3.18 o 
   2   8   9        3.98        5.25      3.39 o 
   3   8   9        0.00        4.00      3.40 o 
   4   8   9      429.03      434.56     14.73 o 
   5   8   9      153.25      182.02      9.53 o 
   6   8   9       54.89       55.52      6.94 o 
   7   8   9       12.16        3.67      4.89 o 
  -8   9   9        0.16        4.07      4.66 o 
  -7   9   9       33.28       38.75      6.49 o 
  -6   9   9       26.54       36.72      4.97 o 
  -5   9   9       25.22       23.81      3.30 o 
  -4   9   9      216.94      202.61     10.68 o 
  -3   9   9      251.37      218.16      9.36 o 
  -2   9   9       53.29       48.11      4.74 o 
  -1   9   9       94.90       90.33      5.80 o 
   0   9   9       54.69       45.97      5.74 o 
   1   9   9       42.83       42.57      4.48 o 
   2   9   9       18.23       19.79      4.32 o 
   3   9   9      761.97      699.81     17.07 o 
   4   9   9       11.66       14.94      4.30 o 
   5   9   9        2.66       -2.52      3.94 o 
   6   9   9        3.31       -3.27      4.50 o 
   7   9   9        7.56       -2.22      5.00 o 
  -8  10   9        2.82        6.92      4.90 o 
  -7  10   9        0.59        5.64      4.82 o 
  -6  10   9       95.25       81.79      6.02 o 
  -5  10   9      161.01      156.09      9.36 o 
  -4  10   9      350.62      318.43     17.29 o 
  -3  10   9      357.89      379.61     18.11 o 
  -2  10   9       13.78       28.46      4.15 o 
  -1  10   9      161.33      161.81      7.31 o 
   0  10   9        5.78        4.61      2.90 o 
   1  10   9      101.14       93.73      5.30 o 
   2  10   9      175.11      152.00      7.49 o 
   3  10   9      152.81      147.13      8.68 o 
   4  10   9      192.67      192.08     10.54 o 
   5  10   9      124.19      136.51      8.03 o 
   6  10   9       80.65       75.86      7.57 o 
  -8  11   9        0.80        0.54      4.61 o 
  -7  11   9        5.16       10.16      4.26 o 
  -6  11   9       70.43       76.03      4.71 o 
  -5  11   9        0.00        5.98      6.19 o 
  -4  11   9       83.50       82.19      7.17 o 
  -3  11   9      576.22      576.44     15.68 o 
  -2  11   9       10.67       16.33      3.87 o 
  -1  11   9       95.60       92.32      5.83 o 
   0  11   9      204.78      179.09      7.53 o 
   1  11   9        0.36       -1.14      2.43 o 
   2  11   9        0.32       -0.55      3.37 o 
   3  11   9      132.16      144.35      8.46 o 
   4  11   9       49.55       48.01      5.35 o 
   5  11   9        0.03       -3.16      3.82 o 
   6  11   9       79.96       80.98      8.06 o 
  -7  12   9        5.92        9.24      5.48 o 
  -6  12   9        1.43        7.12      4.86 o 
  -5  12   9        0.87       -4.21      4.21 o 
  -4  12   9      469.76      490.31     15.22 o 
  -3  12   9       19.07       21.00      4.78 o 
  -2  12   9        3.76        4.13      3.30 o 
  -1  12   9       10.77       11.89      3.61 o 
   0  12   9      293.51      313.19     10.77 o 
   1  12   9       66.88       58.50      7.60 o 
   2  12   9       36.48       35.74      4.04 o 
   3  12   9       19.07       15.88      3.77 o 
   4  12   9       48.37       54.49      5.50 o 
   5  12   9       12.06        7.34      4.38 o 
   6  12   9       98.04       82.05     11.56 o 
  -7  13   9        7.94        7.62      3.78 o 
  -6  13   9        4.05       10.11      5.35 o 
  -5  13   9      118.66      127.57      9.13 o 
  -4  13   9       38.51       35.14      5.88 o 
  -3  13   9      836.66      768.96     19.23 o 
  -2  13   9      519.70      525.42     13.32 o 
  -1  13   9        1.35       -0.48      3.03 o 
   0  13   9      297.28      271.04     13.46 o 
   1  13   9       10.26        7.09      4.79 o 
   2  13   9      220.14      192.21     13.44 o 
   3  13   9       23.81       25.06      3.96 o 
   4  13   9       90.82      101.37      6.82 o 
   5  13   9        0.31        3.09      4.02 o 
   6  13   9        2.06       -3.20      4.34 o 
  -7  14   9       31.49       34.21     10.55 o 
  -6  14   9       67.62       68.97      7.98 o 
  -5  14   9        0.00       -4.35      4.35 o 
  -4  14   9       41.80       51.77      6.46 o 
  -3  14   9        3.75       -0.20      4.02 o 
  -2  14   9      155.57      166.60     11.38 o 
  -1  14   9       18.47       10.57      4.60 o 
   0  14   9      163.61      163.76     11.58 o 
   1  14   9      220.28      197.37     12.14 o 
   2  14   9       24.95       32.06      6.89 o 
   3  14   9       36.23       43.74      6.96 o 
   4  14   9       23.36       19.79      4.56 o 
   5  14   9        0.02       -0.58      3.97 o 
  -6  15   9       49.06       50.76      7.61 o 
  -5  15   9        3.26        2.56      4.65 o 
  -4  15   9        1.69        3.16      4.19 o 
  -3  15   9        0.04       -1.19      3.43 o 
  -2  15   9      271.91      296.94     10.11 o 
  -1  15   9      158.30      147.13      7.14 o 
   0  15   9      114.35      117.02     10.41 o 
   1  15   9       10.01       10.86      5.79 o 
   2  15   9      193.01      199.31     11.24 o 
   3  15   9       68.72       69.34      7.94 o 
   4  15   9       65.30       68.19      8.35 o 
   5  15   9        0.12        0.41      4.38 o 
  -6  16   9        2.76        2.53      6.65 o 
  -5  16   9        0.06        4.65      5.05 o 
  -4  16   9      154.24      182.50     10.17 o 
  -3  16   9       49.98       43.39      5.36 o 
  -2  16   9        6.60        3.86      4.76 o 
  -1  16   9      288.74      262.28     10.10 o 
   0  16   9      635.78      635.74     22.10 o 
   1  16   9      475.34      425.36     17.84 o 
   2  16   9       23.38       26.36      6.01 o 
   3  16   9      110.02      121.34      9.84 o 
   4  16   9        0.03       -4.27      4.27 o 
   5  16   9        0.49        3.87      6.03 o 
  -6  17   9        5.55        5.14      7.31 o 
  -5  17   9       14.31       20.00      5.93 o 
  -4  17   9        8.13        6.68      4.75 o 
  -3  17   9      124.16      144.92      8.25 o 
  -2  17   9        6.22        9.34      4.21 o 
  -1  17   9       54.44       50.08      8.08 o 
   0  17   9       14.51       17.44      6.58 o 
   1  17   9      112.20      100.15     18.82 o 
   2  17   9        4.83        4.96      5.09 o 
   3  17   9        0.23       -4.34      4.34 o 
   4  17   9       88.37       80.48     10.54 o 
  -5  18   9        8.20        3.55      6.58 o 
  -4  18   9        7.05        5.20      4.61 o 
  -3  18   9       33.84       44.36      5.73 o 
  -2  18   9      240.19      233.33     10.19 o 
  -1  18   9       68.47       68.76      9.31 o 
   0  18   9      264.68      272.78     15.25 o 
   1  18   9       30.63       18.72      6.57 o 
   2  18   9       17.73       16.21      5.74 o 
   3  18   9        1.60       -4.59      4.59 o 
   4  18   9       39.97       45.53      7.44 o 
  -5  19   9        2.17        7.82      6.21 o 
  -4  19   9        4.20        0.82      4.65 o 
  -3  19   9        4.87        1.91      4.08 o 
  -2  19   9       66.83       82.88     11.68 o 
  -1  19   9        9.54       12.74      6.53 o 
   0  19   9       13.13       13.24      6.37 o 
   1  19   9        0.32        3.87      7.43 o 
   2  19   9      167.74      155.97     11.27 o 
   3  19   9        0.91        1.81      5.58 o 
  -4  20   9        4.42        8.56      4.99 o 
  -3  20   9        7.88        1.79      4.65 o 
  -2  20   9       58.41       73.66      9.93 o 
  -1  20   9       10.84       11.48      6.49 o 
   0  20   9       11.71       13.79      9.68 o 
   1  20   9        9.29        8.96      5.56 o 
   2  20   9       33.05       37.94      7.13 o 
   3  20   9       15.23       15.93      7.11 o 
  -3  21   9       10.17       12.68      4.87 o 
  -2  21   9       12.17        5.80     11.66 o 
  -1  21   9       21.19       17.79      7.42 o 
   0  21   9       30.24       36.60      8.43 o 
   1  21   9        4.35       12.48      5.87 o 
   2  21   9       19.32       18.84      6.38 o 
  -2  22   9        9.30       16.59     13.01 o 
  -1  22   9       30.40       45.19      9.18 o 
   0  22   9        0.27       -4.69      4.69 o 
  -8   0  10        7.29        7.67      6.19 o 
  -6   0  10        6.25        9.18      5.43 o 
  -4   0  10      605.72      597.52     17.52 o 
  -2   0  10     1444.43     1365.42     28.77 o 
   0   0  10        6.16        3.67      2.88 o 
   2   0  10      434.10      382.93     13.34 o 
   4   0  10       74.97       65.97     12.35 o 
   6   0  10       86.02      102.47     16.85 o 
  -8   1  10        0.43        0.83      4.16 o 
  -7   1  10       10.82       13.38      4.21 o 
  -6   1  10       13.63       13.30      5.38 o 
  -5   1  10      455.16      469.48     11.38 o 
  -4   1  10        8.05        2.20      3.07 o 
  -3   1  10        3.97        1.76      2.44 o 
  -2   1  10       39.04       45.96      3.15 o 
  -1   1  10     1075.26     1004.70     15.57 o 
   0   1  10        6.81        7.63      2.71 o 
   1   1  10        7.31        6.85      2.70 o 
   2   1  10      106.52      128.61      7.60 o 
   3   1  10       15.92       17.69      4.43 o 
   4   1  10      218.95      189.04      9.50 o 
   5   1  10       22.77       29.47      7.83 o 
   6   1  10       75.67       80.88     11.18 o 
   7   1  10       22.62       22.27      9.39 o 
  -8   2  10        1.42        1.97      4.55 o 
  -7   2  10      209.98      199.20      8.71 o 
  -6   2  10       39.83       28.44      4.62 o 
  -5   2  10      113.89      112.79      6.09 o 
  -4   2  10     1080.51     1049.37     16.32 o 
  -3   2  10      151.14      143.15      5.30 o 
  -2   2  10      638.86      630.37     10.25 o 
  -1   2  10      123.84      121.40      5.36 o 
   0   2  10      332.93      291.36      9.21 o 
   1   2  10       13.08       12.55      3.55 o 
   2   2  10       21.55       25.82      4.02 o 
   3   2  10        0.04        3.58      3.46 o 
   4   2  10      343.56      346.53     14.81 o 
   5   2  10      398.72      392.63     19.17 o 
   6   2  10        0.89        3.99      8.26 o 
   7   2  10       87.18       97.15     12.82 o 
  -8   3  10        0.05       -2.01      4.44 o 
  -7   3  10       12.96        9.38      4.51 o 
  -6   3  10       10.10       -1.59      3.40 o 
  -5   3  10       18.12       10.87      3.59 o 
  -4   3  10      204.42      189.97      9.98 o 
  -3   3  10        0.74       -0.37      2.38 o 
  -2   3  10      426.07      398.42     11.63 o 
  -1   3  10      118.92      113.48      6.38 o 
   0   3  10     1887.94     1824.83     28.61 o 
   1   3  10        6.73        4.43      4.17 o 
   2   3  10      416.45      395.23     14.90 o 
   3   3  10      191.15      158.29     10.47 o 
   4   3  10      298.05      296.93     14.25 o 
   5   3  10      134.98      133.49      9.25 o 
   6   3  10      108.09      110.35     12.35 o 
   7   3  10       24.78       11.93      8.23 o 
  -8   4  10        8.03        2.36      5.08 o 
  -7   4  10      170.12      181.00      9.37 o 
  -6   4  10       73.76       75.11      6.45 o 
  -5   4  10       20.35       17.80      4.15 o 
  -4   4  10       11.60       13.77      2.98 o 
  -3   4  10      196.14      185.37      5.23 o 
  -2   4  10      309.06      284.64     11.01 o 
  -1   4  10      167.92      180.94      7.98 o 
   0   4  10     1266.05     1305.46     33.54 o 
   1   4  10        6.30        5.66      3.55 o 
   2   4  10       31.61       38.83      4.66 o 
   3   4  10      111.61       94.86      7.68 o 
   4   4  10       13.84        7.25      4.09 o 
   5   4  10        8.49       -0.67      4.42 o 
   6   4  10        4.45       -5.75      6.17 o 
   7   4  10       70.01       89.05     12.22 o 
  -8   5  10        1.14        5.16      4.92 o 
  -7   5  10      261.90      252.53     13.91 o 
  -6   5  10      231.54      215.55      9.29 o 
  -5   5  10       40.20       40.83      4.82 o 
  -4   5  10      683.67      723.32     13.10 o 
  -3   5  10       11.99       -1.54      3.42 o 
  -2   5  10      270.34      265.01      9.75 o 
  -1   5  10      213.02      202.94      8.47 o 
   0   5  10      606.08      628.93     15.08 o 
   1   5  10        0.47        1.53      3.39 o 
   2   5  10      134.30      140.74      7.22 o 
   3   5  10      332.87      274.88     10.07 o 
   4   5  10      142.05      138.33      9.63 o 
   5   5  10       17.28       10.96      6.20 o 
   6   5  10        0.42        0.39      5.11 o 
   7   5  10       49.90       57.88     20.80 o 
  -8   6  10        4.72        4.06      4.69 o 
  -7   6  10        9.79       19.71      5.04 o 
  -6   6  10      434.49      446.49     12.84 o 
  -5   6  10        7.46        9.06      3.24 o 
  -4   6  10        1.35       -0.05      3.91 o 
  -3   6  10        0.86       -4.38      4.38 o 
  -2   6  10       29.11       18.66      4.37 o 
  -1   6  10      231.92      223.64      8.02 o 
   0   6  10     2123.18     1960.06     34.62 o 
   1   6  10      140.25      179.96      7.86 o 
   2   6  10      202.04      209.10     12.26 o 
   3   6  10      397.85      322.30     11.00 o 
   4   6  10      152.66      144.04      9.11 o 
   5   6  10       77.66       91.89      7.50 o 
   6   6  10       56.66       62.46      8.08 o 
  -8   7  10       76.75       84.42      7.77 o 
  -7   7  10       96.16      114.67     10.01 o 
  -6   7  10      291.60      307.29     10.69 o 
  -5   7  10        0.00        2.77      2.49 o 
  -4   7  10        8.00        3.31      5.09 o 
  -3   7  10       65.90       72.45      7.95 o 
  -2   7  10       98.74      104.51      6.67 o 
  -1   7  10       18.83       23.08      3.98 o 
   0   7  10      591.59      570.52     14.45 o 
   1   7  10      126.55       86.30      5.88 o 
   2   7  10      505.91      477.25     13.24 o 
   3   7  10       84.20      105.41      8.94 o 
   4   7  10       65.03       60.90      6.26 o 
   5   7  10       31.96       33.66      5.77 o 
   6   7  10       44.28       42.84      9.84 o 
  -8   8  10       38.62       37.15      6.35 o 
  -7   8  10        1.15        5.15      4.29 o 
  -6   8  10      275.06      298.03     10.29 o 
  -5   8  10      415.57      393.16     13.82 o 
  -4   8  10       78.53       87.96      7.14 o 
  -3   8  10       98.04      100.27      7.08 o 
  -2   8  10       28.90       30.60      4.65 o 
  -1   8  10        5.03        2.57      3.16 o 
   0   8  10      887.62      870.91     19.10 o 
   1   8  10      695.58      580.85     14.55 o 
   2   8  10        0.49       -1.06      3.45 o 
   3   8  10      216.21      210.19      9.19 o 
   4   8  10       15.06       20.79      5.56 o 
   5   8  10        6.69        4.80      4.50 o 
   6   8  10       83.53       87.04     10.44 o 
  -7   9  10        0.00       -3.08      4.66 o 
  -6   9  10      153.59      164.65      7.61 o 
  -5   9  10        2.64        3.30      5.88 o 
  -4   9  10        6.97        6.32      5.79 o 
  -3   9  10       96.01      105.77      8.84 o 
  -2   9  10        0.66       -3.25      3.25 o 
  -1   9  10      179.26      188.05      7.62 o 
   0   9  10        4.17        5.09      6.51 o 
   1   9  10        0.68       11.71      3.47 o 
   2   9  10      243.87      202.07     11.07 o 
   3   9  10       35.04       33.92      4.66 o 
   4   9  10       47.91       41.29      7.54 o 
   5   9  10      196.06      147.65      9.04 o 
   6   9  10        2.46        3.97      4.78 o 
  -7  10  10       19.28       31.27      6.11 o 
  -6  10  10       11.77       17.89      5.56 o 
  -5  10  10      127.29      141.08      9.40 o 
  -4  10  10      141.53      139.99      8.71 o 
  -3  10  10      765.44      725.48     18.43 o 
  -2  10  10       85.86       64.10      5.29 o 
  -1  10  10       22.50       23.09      4.16 o 
   0  10  10       30.68       29.01      4.36 o 
   1  10  10      189.58      172.57      8.09 o 
   2  10  10        0.00       -3.14      3.14 o 
   3  10  10       35.67       35.17      4.56 o 
   4  10  10       36.84       35.54      5.47 o 
   5  10  10      117.94      137.93      9.51 o 
   6  10  10        7.16        5.93      6.05 o 
  -7  11  10        0.00       -0.31      3.59 o 
  -6  11  10        7.02       11.73      5.39 o 
  -5  11  10       24.53       30.71      6.10 o 
  -4  11  10       41.52       31.77      5.70 o 
  -3  11  10        2.96       12.00      4.47 o 
  -2  11  10        0.10        3.33      3.43 o 
  -1  11  10       21.90       20.50      3.94 o 
   0  11  10       58.38       66.19      5.66 o 
   1  11  10      436.74      441.25     17.57 o 
   2  11  10      131.82      126.80      6.84 o 
   3  11  10       27.81       32.72      4.42 o 
   4  11  10        0.51        6.05      3.87 o 
   5  11  10       16.09        5.49      5.51 o 
   6  11  10        0.25        3.25      5.35 o 
  -7  12  10        4.88       -4.72      4.72 o 
  -6  12  10       11.72       19.73      6.09 o 
  -5  12  10       86.15       61.97      7.31 o 
  -4  12  10      145.66      145.38      9.02 o 
  -3  12  10      148.16      132.56      8.28 o 
  -2  12  10      299.43      304.88     13.52 o 
  -1  12  10       41.71       53.25      5.63 o 
   0  12  10        2.04        0.05      2.80 o 
   1  12  10       57.85       49.13     10.69 o 
   2  12  10       55.18       57.95      5.22 o 
   3  12  10       12.36        6.30      4.88 o 
   4  12  10        0.00        2.05      3.65 o 
   5  12  10        5.49        3.93      4.64 o 
  -7  13  10        0.00       -6.58      6.58 o 
  -6  13  10        2.10       -1.33      4.79 o 
  -5  13  10       62.30       65.11      8.71 o 
  -4  13  10        8.19       11.21      4.83 o 
  -3  13  10        3.49       -1.31      5.24 o 
  -2  13  10       20.66       31.63      4.48 o 
  -1  13  10       34.18       28.28      4.22 o 
   0  13  10        0.53        0.59      4.98 o 
   1  13  10        4.36        6.18      5.21 o 
   2  13  10      243.29      254.78     13.98 o 
   3  13  10        0.02       -4.04      4.04 o 
   4  13  10        3.55       -3.37      3.67 o 
   5  13  10        0.47        0.38      4.60 o 
  -6  14  10        9.84        4.75      5.25 o 
  -5  14  10        1.66       -4.33      4.33 o 
  -4  14  10        7.06       -2.12      3.99 o 
  -3  14  10       12.74       13.76      4.85 o 
  -2  14  10      101.10       88.12      6.22 o 
  -1  14  10        3.79        4.50      3.35 o 
   0  14  10      115.11      120.68     12.97 o 
   1  14  10       41.34       50.06      7.71 o 
   2  14  10       83.57       81.90      9.82 o 
   3  14  10       56.10       69.05      9.30 o 
   4  14  10        0.74       -0.96      4.98 o 
   5  14  10       64.47       69.40      8.57 o 
  -6  15  10        1.38       -5.44      5.44 o 
  -5  15  10        0.03        0.37      4.59 o 
  -4  15  10       11.86       14.76      7.71 o 
  -3  15  10        1.73       -3.70      3.70 o 
  -2  15  10       36.49       34.75      5.53 o 
  -1  15  10        9.31        8.16      5.99 o 
   0  15  10        7.14        6.35      6.83 o 
   1  15  10       95.24      112.82     10.63 o 
   2  15  10       71.88       71.63      8.27 o 
   3  15  10        0.02       -0.26      5.01 o 
   4  15  10       29.02       18.08      7.45 o 
  -5  16  10        0.14        0.91      5.12 o 
  -4  16  10       55.41       60.16     10.27 o 
  -3  16  10       17.21       11.21      4.69 o 
  -2  16  10       36.12       43.82      5.07 o 
  -1  16  10       15.52       13.10      6.06 o 
   0  16  10        0.01       -1.63      5.25 o 
   1  16  10       67.56       79.44      9.76 o 
   2  16  10       24.01       19.68      6.67 o 
   3  16  10      134.85      143.24     14.20 o 
   4  16  10        0.17        1.56      5.24 o 
  -5  17  10       11.07       11.18      5.35 o 
  -4  17  10        2.22        0.58      4.45 o 
  -3  17  10        7.41       10.93      4.59 o 
  -2  17  10        5.45        5.44      3.64 o 
  -1  17  10        0.01        8.11      5.80 o 
   0  17  10       15.45       14.74      6.21 o 
   1  17  10        5.88        8.68      6.00 o 
   2  17  10       55.23       46.29     11.25 o 
   3  17  10       12.60       11.57      6.88 o 
  -4  18  10       13.00       14.49      5.52 o 
  -3  18  10      108.30      122.96      8.02 o 
  -2  18  10       53.87       52.77      7.51 o 
  -1  18  10      112.84      102.32     18.64 o 
   0  18  10       26.36       27.74      8.34 o 
   1  18  10       59.52       59.12      9.05 o 
   2  18  10        4.93        6.10      6.09 o 
   3  18  10       38.35       48.75      8.21 o 
  -4  19  10       67.27       92.69      9.47 o 
  -3  19  10        0.09        1.74      3.98 o 
  -2  19  10       33.04       27.16      8.29 o 
  -1  19  10       94.65      104.95     11.21 o 
   0  19  10       15.30       13.15      6.85 o 
   1  19  10       43.49       54.59      9.29 o 
   2  19  10       14.04        6.93      5.71 o 
  -3  20  10        2.37       -1.46      6.12 o 
  -2  20  10       16.47       10.66      6.21 o 
  -1  20  10       25.31       22.84      7.29 o 
   0  20  10       27.55       27.69      8.27 o 
   1  20  10        0.96        1.51      5.49 o 
  -7   0  11       36.09       23.45      8.20 o 
  -5   0  11        9.91        8.42      5.00 o 
  -3   0  11      109.91       95.12      9.86 o 
  -1   0  11      576.03      549.33     17.78 o 
   1   0  11      243.59      223.72     12.38 o 
   3   0  11       28.02       34.36     10.54 o 
   5   0  11        9.29       25.14     10.76 o 
  -8   1  11        9.61       10.66      5.04 o 
  -7   1  11        0.48        5.40      4.23 o 
  -6   1  11       30.91       35.93      5.46 o 
  -5   1  11        7.55        3.80      3.62 o 
  -4   1  11      820.64      851.64     17.31 o 
  -3   1  11        6.04        5.27      2.76 o 
  -2   1  11       91.96       88.56      4.72 o 
  -1   1  11        0.24       10.29      2.10 o 
   0   1  11        9.74        9.19      3.65 o 
   1   1  11      761.96      698.89     17.69 o 
   2   1  11       19.30       21.20      4.60 o 
   3   1  11       16.16       17.01      5.19 o 
   4   1  11        1.92       -2.76      5.49 o 
   5   1  11       38.89       58.11      9.44 o 
   6   1  11       61.67       81.38     11.66 o 
  -8   2  11        0.12       -0.55      4.27 o 
  -7   2  11        7.90        7.67      4.84 o 
  -6   2  11        1.96       -2.11      3.80 o 
  -5   2  11        1.38       -0.67      3.51 o 
  -4   2  11       70.49       71.50      5.54 o 
  -3   2  11      194.42      210.28      7.47 o 
  -2   2  11      707.83      736.46     12.25 o 
  -1   2  11      827.05      788.82     21.39 o 
   0   2  11       18.84        9.20      3.64 o 
   1   2  11       10.76        4.48      3.75 o 
   2   2  11        2.72        1.10      3.67 o 
   3   2  11      173.11      164.95      9.93 o 
   4   2  11       55.98       53.63      6.26 o 
   5   2  11       10.11       15.90      8.73 o 
   6   2  11       23.96       31.80      8.85 o 
  -8   3  11       27.02       26.09      5.67 o 
  -7   3  11        1.67       -2.18      3.90 o 
  -6   3  11       67.71       71.28      8.36 o 
  -5   3  11      138.86      125.91      7.51 o 
  -4   3  11       13.90       17.93      3.17 o 
  -3   3  11      119.50      110.61      4.45 o 
  -2   3  11      483.10      470.54     13.03 o 
  -1   3  11      110.88       96.32      6.17 o 
   0   3  11        1.44        4.66      3.30 o 
   1   3  11      195.78      175.04      6.89 o 
   2   3  11      225.75      203.74      9.64 o 
   3   3  11       38.30       39.06      6.87 o 
   4   3  11        4.23        8.49      4.65 o 
   5   3  11       34.10       35.63      8.27 o 
   6   3  11        3.18        6.72      6.69 o 
  -8   4  11       43.48       35.95     13.61 o 
  -7   4  11       73.21       90.01      7.41 o 
  -6   4  11       72.53       77.45      6.41 o 
  -5   4  11        0.94        5.91      3.70 o 
  -4   4  11       91.66       89.77      4.44 o 
  -3   4  11      133.61      117.28      7.40 o 
  -2   4  11       98.84       96.48      6.58 o 
  -1   4  11      100.50      100.81      6.47 o 
   0   4  11       10.71       15.40      3.50 o 
   1   4  11       95.99       71.84      5.60 o 
   2   4  11        4.98       -1.60      4.52 o 
   3   4  11       18.72       17.82      5.05 o 
   4   4  11        9.75        5.33      4.53 o 
   5   4  11      127.06       99.06      8.68 o 
   6   4  11       29.22       23.55     11.72 o 
  -7   5  11       22.25       21.66      5.25 o 
  -6   5  11      369.44      412.33     12.47 o 
  -5   5  11       10.59       11.90      5.52 o 
  -4   5  11       45.56       30.15      5.54 o 
  -3   5  11        7.83        0.93      4.08 o 
  -2   5  11      309.77      295.71     10.49 o 
  -1   5  11        5.61        2.61      3.54 o 
   0   5  11      141.86      132.81      8.65 o 
   1   5  11      481.19      428.03     12.46 o 
   2   5  11        0.72       -0.32      3.35 o 
   3   5  11       15.40        9.91      4.66 o 
   4   5  11        4.33        1.73      4.61 o 
   5   5  11       44.09       44.13      7.76 o 
   6   5  11       18.57       14.66      6.00 o 
  -7   6  11        6.82        9.02      4.62 o 
  -6   6  11      222.97      206.37      8.98 o 
  -5   6  11       17.09       18.42      3.19 o 
  -4   6  11       10.49       11.10      4.60 o 
  -3   6  11       31.46       36.69      5.37 o 
  -2   6  11       22.00       19.05      4.52 o 
  -1   6  11      651.36      605.00     15.49 o 
   0   6  11      398.80      393.26     10.69 o 
   1   6  11       32.87       34.60      4.82 o 
   2   6  11       20.48       12.90      4.41 o 
   3   6  11        2.40       -0.64      3.80 o 
   4   6  11      101.25      113.39      8.81 o 
   5   6  11        6.90        9.80      5.25 o 
   6   6  11        4.25        1.40      5.66 o 
  -7   7  11        0.41        8.03      4.51 o 
  -6   7  11       27.53       39.78      6.26 o 
  -5   7  11      232.26      226.22     11.04 o 
  -4   7  11       23.43       14.58      6.54 o 
  -3   7  11       17.32       18.30      5.06 o 
  -2   7  11      185.64      177.30      8.65 o 
  -1   7  11        0.02        4.16      3.49 o 
   0   7  11       34.17       30.12      4.58 o 
   1   7  11        0.00       -0.01      3.37 o 
   2   7  11       60.36       51.27      5.49 o 
   3   7  11       97.93       94.88      7.02 o 
   4   7  11      335.78      348.30     14.14 o 
   5   7  11       35.67       40.79      6.83 o 
   6   7  11        2.12        0.52      6.73 o 
  -7   8  11       25.35       28.72      5.20 o 
  -6   8  11       67.40       72.91      5.15 o 
  -5   8  11       11.11       20.64      5.38 o 
  -4   8  11      216.96      230.94     10.77 o 
  -3   8  11      102.14      105.39      7.62 o 
  -2   8  11      419.19      376.52     12.42 o 
  -1   8  11      584.60      575.83     13.84 o 
   0   8  11        0.04        2.57      4.30 o 
   1   8  11       35.80       22.28      6.15 o 
   2   8  11      140.90      154.51      9.21 o 
   3   8  11      282.54      279.22     10.90 o 
   4   8  11       30.12       43.71      5.96 o 
   5   8  11       32.98       37.19      6.91 o 
  -7   9  11        0.42        2.81      5.96 o 
  -6   9  11       18.95       10.54      5.41 o 
  -5   9  11       99.36       87.76      8.17 o 
  -4   9  11      136.55      148.13      9.15 o 
  -3   9  11       91.33       85.38      8.38 o 
  -2   9  11      203.86      218.01      9.62 o 
  -1   9  11      163.82      166.61      7.63 o 
   0   9  11      147.79      156.74      7.85 o 
   1   9  11        5.74        6.52      7.02 o 
   2   9  11        6.78        5.92      3.77 o 
   3   9  11       68.99       69.58      6.34 o 
   4   9  11       66.71       73.66      7.00 o 
   5   9  11        3.70        2.49      5.13 o 
  -7  10  11       80.30      101.63     11.47 o 
  -6  10  11        5.42       13.08      5.29 o 
  -5  10  11        4.96       13.35      5.45 o 
  -4  10  11      116.23      125.72      8.74 o 
  -3  10  11      154.46      146.16     10.07 o 
  -2  10  11       14.88       17.66      4.51 o 
  -1  10  11        2.37        2.36      3.42 o 
   0  10  11      156.17      152.41      7.69 o 
   1  10  11      125.15      126.30      9.19 o 
   2  10  11        0.64       -1.34      3.34 o 
   3  10  11       86.12       80.72     13.94 o 
   4  10  11        0.23        3.27      4.43 o 
   5  10  11       82.28       87.33      7.89 o 
  -6  11  11      271.40      292.73     19.17 o 
  -5  11  11        2.08       -2.48      4.61 o 
  -4  11  11      207.33      193.81     10.33 o 
  -3  11  11       95.79      109.77     14.24 o 
  -2  11  11        0.30       -3.04      3.07 o 
  -1  11  11      308.27      278.36     10.09 o 
   0  11  11       18.40        6.08      3.66 o 
   1  11  11        0.07        0.24      3.04 o 
   2  11  11       27.95       26.33      4.33 o 
   3  11  11       10.45       11.18      4.22 o 
   4  11  11        0.41       -2.51      4.12 o 
   5  11  11       34.67       33.32      6.15 o 
  -6  12  11        2.83       -1.29      4.90 o 
  -5  12  11        0.24        6.53      5.10 o 
  -4  12  11       31.85       43.10      6.29 o 
  -3  12  11        0.00        2.01      4.14 o 
  -2  12  11      133.26      133.91      7.36 o 
  -1  12  11       55.09       50.57      4.94 o 
   0  12  11        3.68       -0.85      3.15 o 
   1  12  11       49.86       57.94      8.21 o 
   2  12  11       66.09       61.46      8.77 o 
   3  12  11       11.29       11.12      5.98 o 
   4  12  11       75.22       80.41      7.08 o 
  -6  13  11        8.82        2.76      5.37 o 
  -5  13  11       27.89       33.50      6.56 o 
  -4  13  11        0.01       -1.00      5.97 o 
  -3  13  11        1.62       -3.66      3.88 o 
  -2  13  11       22.76       22.28      4.51 o 
  -1  13  11       31.59       36.50      5.88 o 
   0  13  11       71.94       69.61     11.63 o 
   1  13  11        9.00        5.16      8.67 o 
   2  13  11        5.27       18.88      6.28 o 
   3  13  11        1.98       -2.90      4.65 o 
   4  13  11       12.03       15.44      6.51 o 
  -5  14  11       36.56       44.82      8.50 o 
  -4  14  11       27.28       32.86      6.11 o 
  -3  14  11      200.90      208.42     10.50 o 
  -2  14  11        0.29       -0.09      3.31 o 
  -1  14  11        3.04        6.74      5.36 o 
   0  14  11       48.72       49.69      8.22 o 
   1  14  11        0.18        4.45      5.65 o 
   2  14  11        9.98       22.02      6.75 o 
   3  14  11      116.22      141.97     10.86 o 
   4  14  11       22.38       32.67      7.79 o 
  -5  15  11       53.63       43.06      7.00 o 
  -4  15  11        7.16        6.24      4.89 o 
  -3  15  11       13.92       12.69      4.94 o 
  -2  15  11        7.09        4.22      3.69 o 
  -1  15  11       16.48       14.73     10.11 o 
   0  15  11       26.74       26.68      7.23 o 
   1  15  11        0.22        0.38      5.86 o 
   2  15  11       20.59       30.36      6.58 o 
   3  15  11       40.53       54.21      8.85 o 
  -4  16  11        6.08        8.50      5.01 o 
  -3  16  11       21.85       20.77      5.26 o 
  -2  16  11       97.77      105.85      9.51 o 
  -1  16  11        6.95       -3.09      5.47 o 
   0  16  11       10.20        7.38      8.74 o 
   1  16  11       37.67       27.27     10.91 o 
   2  16  11      143.91      175.19     12.43 o 
   3  16  11        2.76        5.95      5.92 o 
  -4  17  11       17.70       13.71      6.19 o 
  -3  17  11        6.07        7.69      4.68 o 
  -2  17  11        1.49        7.07      5.62 o 
  -1  17  11       21.07       14.59      7.72 o 
   0  17  11       26.70       43.47      8.42 o 
   1  17  11        1.60        5.97      6.36 o 
   2  17  11       80.37      103.68     10.12 o 
  -3  18  11        5.65        9.07      6.64 o 
  -2  18  11       59.18       74.43      8.75 o 
  -1  18  11        1.94       -0.39      8.75 o 
   0  18  11        0.00        2.44      6.23 o 
   1  18  11       38.77       42.62      8.50 o 
  -1  19  11        9.00       13.54      6.85 o 
   0  19  11        0.00        6.85     13.12 o 
  -6   0  12        3.36        3.60      6.40 o 
  -4   0  12        4.23        4.78      5.26 o 
  -2   0  12      446.53      448.16     12.72 o 
   0   0  12       41.59       35.40      9.82 o 
   2   0  12      665.18      731.33     36.11 o 
   4   0  12       70.34       44.68     12.90 o 
  -7   1  12        0.46       -4.71      4.71 o 
  -6   1  12        3.61        8.11      4.76 o 
  -5   1  12       83.67       85.12      6.96 o 
  -4   1  12        7.06       10.41      5.02 o 
  -3   1  12       35.17       32.65      3.62 o 
  -2   1  12        4.29        5.28      2.36 o 
  -1   1  12       31.38       27.34      4.73 o 
   0   1  12      181.08      182.95      8.41 o 
   1   1  12       68.56       64.88      8.14 o 
   2   1  12        8.62        5.34      3.35 o 
   3   1  12      104.69      116.41     11.12 o 
   4   1  12       13.80       21.73      7.62 o 
   5   1  12       12.75        5.23      7.14 o 
  -7   2  12        0.64        7.77      5.15 o 
  -6   2  12       49.58       58.27      6.68 o 
  -5   2  12      113.16      118.81      7.81 o 
  -4   2  12       13.70        3.35      3.62 o 
  -3   2  12       34.41       37.20      3.34 o 
  -2   2  12       27.49       30.98      7.39 o 
  -1   2  12        5.95        3.94      3.87 o 
   0   2  12       38.67       44.46      6.02 o 
   1   2  12        3.11        1.34      3.68 o 
   2   2  12       11.89       11.34      5.05 o 
   3   2  12       35.27       32.76      6.61 o 
   4   2  12       22.56       20.11      7.28 o 
   5   2  12       24.22       22.42      8.15 o 
  -7   3  12        4.06        0.47      4.99 o 
  -6   3  12        9.90       14.19      4.60 o 
  -5   3  12       84.91       97.24      6.98 o 
  -4   3  12       98.74       90.30      4.59 o 
  -3   3  12       16.42       13.02      4.45 o 
  -2   3  12       10.68       11.46      4.04 o 
  -1   3  12        0.78       -1.26      3.85 o 
   0   3  12      415.89      382.80     13.16 o 
   1   3  12       13.21       11.84      4.19 o 
   2   3  12       56.42       65.89      6.36 o 
   3   3  12        9.28       -2.01      4.31 o 
   4   3  12      105.16      110.71     16.76 o 
   5   3  12       16.13       18.67      7.81 o 
  -7   4  12       16.62        9.34      4.62 o 
  -6   4  12       22.19       17.34      7.87 o 
  -5   4  12        2.97        1.09      3.40 o 
  -4   4  12       36.76       30.83      5.58 o 
  -3   4  12       74.20       63.39      6.28 o 
  -2   4  12      254.33      305.08     10.93 o 
  -1   4  12       20.30       17.77      4.42 o 
   0   4  12      118.62      100.05      9.11 o 
   1   4  12       81.55       77.20      8.35 o 
   2   4  12      182.19      171.72      9.37 o 
   3   4  12       18.38       18.92      5.39 o 
   4   4  12        4.18       10.16      5.09 o 
   5   4  12       11.21       11.52      5.46 o 
  -7   5  12        0.07        1.18      4.26 o 
  -6   5  12       11.28       11.05      4.38 o 
  -5   5  12        6.09        1.30      3.87 o 
  -4   5  12        5.37        1.22      4.09 o 
  -3   5  12        9.66        5.77      4.21 o 
  -2   5  12      100.09      114.47      8.91 o 
  -1   5  12       86.45       79.90      6.40 o 
   0   5  12      184.69      201.12      9.34 o 
   1   5  12      160.92      139.35      8.49 o 
   2   5  12       16.94       15.41      4.97 o 
   3   5  12        2.08       -3.94      4.19 o 
   4   5  12       23.28       26.56      6.14 o 
   5   5  12        5.79       -4.07      4.98 o 
  -7   6  12        6.36        1.56      6.02 o 
  -6   6  12        1.28        3.22      3.49 o 
  -5   6  12        0.47       -1.23      4.52 o 
  -4   6  12       95.33       97.99      9.53 o 
  -3   6  12        8.35        0.70      4.26 o 
  -2   6  12       65.21       46.57      5.79 o 
  -1   6  12       11.19        7.66      4.24 o 
   0   6  12      452.42      456.70     12.01 o 
   1   6  12        0.00        3.77      3.78 o 
   2   6  12      351.57      337.05     17.66 o 
   3   6  12       10.55        5.02      4.77 o 
   4   6  12       16.18       20.99      5.95 o 
   5   6  12        0.40       -0.67      5.11 o 
  -6   7  12        0.38        2.62      4.77 o 
  -5   7  12       14.78       20.84      5.55 o 
  -4   7  12       55.84       69.78      7.15 o 
  -3   7  12      188.45      205.63     10.04 o 
  -2   7  12       10.20       10.29      4.38 o 
  -1   7  12      182.82      159.44      8.42 o 
   0   7  12      140.91      155.39      7.43 o 
   1   7  12        0.15        2.41      3.76 o 
   2   7  12      109.00       92.12      7.63 o 
   3   7  12       17.20       11.54      5.18 o 
   4   7  12       16.37       21.36      5.91 o 
   5   7  12        0.47       -5.06      5.06 o 
  -6   8  12       58.62       74.44      9.44 o 
  -5   8  12        0.69       -4.23      4.23 o 
  -4   8  12      190.84      209.45     15.23 o 
  -3   8  12        1.16       -1.98      4.22 o 
  -2   8  12       38.30       40.17      5.71 o 
  -1   8  12       14.57       18.34      4.65 o 
   0   8  12       35.52       48.78      5.36 o 
   1   8  12       21.04       25.51      4.69 o 
   2   8  12      116.07      115.17      7.44 o 
   3   8  12        4.82        0.85      4.68 o 
   4   8  12       24.02       25.41      6.26 o 
  -6   9  12        0.75        2.68      5.20 o 
  -5   9  12       24.19       20.06      5.79 o 
  -4   9  12      156.40      135.18      9.09 o 
  -3   9  12       79.27       77.15      7.06 o 
  -2   9  12       87.03       97.03      7.50 o 
  -1   9  12       81.28       83.67      6.24 o 
   0   9  12       26.36       27.76      4.47 o 
   1   9  12       19.80       17.44      6.06 o 
   2   9  12       23.97       23.54      4.70 o 
   3   9  12       37.02       27.39      5.66 o 
   4   9  12       12.43       16.22      5.92 o 
  -6  10  12      130.18      151.22     11.34 o 
  -5  10  12        0.62        8.99      5.22 o 
  -4  10  12        2.59        0.40      4.21 o 
  -3  10  12        0.70        3.82      4.35 o 
  -2  10  12       14.16        8.97      5.67 o 
  -1  10  12       81.42       98.49      6.44 o 
   0  10  12       97.17       89.41      7.76 o 
   1  10  12        8.62        4.97      5.36 o 
   2  10  12        7.26        7.27      4.00 o 
   3  10  12       55.99       66.25      6.44 o 
   4  10  12        5.68        4.13      5.43 o 
  -5  11  12       39.06       47.07      7.05 o 
  -4  11  12       39.04       45.22      9.55 o 
  -3  11  12        2.32        4.74      4.15 o 
  -2  11  12        3.52       -2.10      3.96 o 
  -1  11  12        4.52        1.24      3.40 o 
   0  11  12      140.74      146.07     10.39 o 
   1  11  12        8.33        2.00      6.20 o 
   2  11  12       69.61       75.99      9.16 o 
   3  11  12       40.13       41.56      7.79 o 
   4  11  12       29.53       31.71      9.41 o 
  -5  12  12        6.45        0.82      4.96 o 
  -4  12  12        0.25       -2.01      4.73 o 
  -3  12  12        9.06       10.12      4.60 o 
  -2  12  12      109.43      113.46      7.85 o 
  -1  12  12      108.34      113.06      9.88 o 
   0  12  12        0.01        2.95      7.10 o 
   1  12  12        4.60        4.10      5.36 o 
   2  12  12        3.79       -1.81      5.01 o 
   3  12  12      105.67      117.75     10.97 o 
  -5  13  12       57.79       57.19      7.78 o 
  -4  13  12       27.16       35.67      6.42 o 
  -3  13  12       16.09       28.60      5.58 o 
  -2  13  12       68.79       60.67      6.27 o 
  -1  13  12        1.51        1.14      5.00 o 
   0  13  12       66.09       83.34      9.58 o 
   1  13  12       24.55       33.20     18.87 o 
   2  13  12        5.81        3.17      5.64 o 
   3  13  12        1.30       -3.03      5.69 o 
  -4  14  12        2.85        7.46      5.52 o 
  -3  14  12        2.37        1.76      4.43 o 
  -2  14  12        8.15        7.68      4.00 o 
  -1  14  12       16.06       31.47      6.62 o 
   0  14  12       86.41       71.44     14.01 o 
   1  14  12        1.67        7.61      6.12 o 
   2  14  12        8.57        4.30      5.90 o 
  -4  15  12        5.19        9.87      6.07 o 
  -3  15  12      114.27      126.96     10.90 o 
  -2  15  12        3.74        9.73      5.75 o 
  -1  15  12        7.72        8.50      5.32 o 
   0  15  12        0.25        1.80      5.74 o 
   1  15  12        1.25        7.02      6.38 o 
   2  15  12      199.91      236.75     15.18 o 
  -3  16  12       26.85       34.30      8.47 o 
  -2  16  12        2.83       -0.86      5.39 o 
  -1  16  12        0.24       -5.17      5.77 o 
   0  16  12       42.90       70.63     10.04 o 
   1  16  12        9.61       11.39      6.55 o 
  -1  17  12       22.13       16.76      8.94 o 
  -5   0  13        3.76       -0.71      5.69 o 
  -3   0  13       85.66       84.01      8.08 o 
  -1   0  13        8.27       20.91      9.55 o 
   1   0  13        0.76       15.42      9.22 o 
   3   0  13        9.51        0.55      8.40 o 
  -6   1  13        0.30        0.17      4.97 o 
  -5   1  13       28.42       28.95      5.28 o 
  -4   1  13        0.85       -3.33      3.33 o 
  -3   1  13        2.12        0.53      4.22 o 
  -2   1  13        0.00        3.24      3.87 o 
  -1   1  13       22.62       20.07      5.64 o 
   0   1  13       64.30       78.47     13.39 o 
   1   1  13       33.79       26.01      7.77 o 
   2   1  13       63.46       55.39     15.70 o 
   3   1  13       21.75       27.76      7.94 o 
   4   1  13       19.63       33.52      8.86 o 
  -6   2  13        1.62       -0.01      4.59 o 
  -5   2  13        7.54        2.49      4.03 o 
  -4   2  13        0.78        5.99      3.53 o 
  -3   2  13       75.61       89.06      7.95 o 
  -2   2  13        0.49        0.90      4.23 o 
  -1   2  13        0.05        4.00      4.09 o 
   0   2  13       31.76       37.28      5.22 o 
   1   2  13       70.24       62.72      5.75 o 
   2   2  13      214.42      207.91      9.07 o 
   3   2  13        1.23        6.11      6.44 o 
   4   2  13       10.82        5.88      7.18 o 
  -6   3  13        5.18       -0.35      4.49 o 
  -5   3  13        0.81       -1.94      4.28 o 
  -4   3  13       10.81        6.27      5.23 o 
  -3   3  13        3.53        1.96      5.97 o 
  -2   3  13        0.02       -2.46      4.18 o 
  -1   3  13      164.84      169.89      9.37 o 
   0   3  13       16.22       25.22      8.42 o 
   1   3  13       55.56       51.49      5.97 o 
   2   3  13       11.74       16.39      4.65 o 
   3   3  13        2.48        9.08      5.80 o 
   4   3  13        2.76       -2.39      6.91 o 
  -6   4  13        0.80       -4.15      4.15 o 
  -5   4  13        2.39        7.22      5.71 o 
  -4   4  13        2.07        5.02      5.13 o 
  -3   4  13        4.67       -2.47      4.53 o 
  -2   4  13        0.11       -1.67      4.69 o 
  -1   4  13       43.37       40.67      6.02 o 
   0   4  13       10.59        9.11      4.63 o 
   1   4  13      112.61       97.12      7.47 o 
   2   4  13       18.33       19.42      5.11 o 
   3   4  13        0.90        8.02      4.92 o 
   4   4  13        4.48       -0.22      4.86 o 
  -6   5  13        8.05        8.99      4.06 o 
  -5   5  13        1.59        3.94      5.60 o 
  -4   5  13        0.14        0.31      4.90 o 
  -3   5  13       26.30       30.45      6.81 o 
  -2   5  13       12.76       16.48      5.29 o 
  -1   5  13       17.09       10.29      6.32 o 
   0   5  13        7.76       16.97      5.08 o 
   1   5  13       56.47       69.32      7.84 o 
   2   5  13       17.28       12.00      5.60 o 
   3   5  13       45.09       50.69      6.65 o 
   4   5  13        1.31        8.56      5.30 o 
  -6   6  13        6.94       20.32      8.55 o 
  -5   6  13       80.91       76.92      7.99 o 
  -4   6  13        0.38        1.29      4.53 o 
  -3   6  13        8.90       11.39      4.83 o 
  -2   6  13       40.10       39.56      6.62 o 
  -1   6  13        8.38       -2.17      4.18 o 
   0   6  13       80.94       87.68     14.74 o 
   1   6  13       25.98       29.48      7.85 o 
   2   6  13        4.86        7.98      4.70 o 
   3   6  13        1.06       -3.52      4.51 o 
   4   6  13        3.03       -1.23      5.05 o 
  -5   7  13        2.12        8.27      5.69 o 
  -4   7  13        3.49       -1.53      4.28 o 
  -3   7  13       28.59       35.51      6.09 o 
  -2   7  13      150.09      152.52      8.88 o 
  -1   7  13        3.43       -1.06      4.39 o 
   0   7  13        0.17       -0.29      5.53 o 
   1   7  13        4.63       12.67      4.81 o 
   2   7  13       72.88       69.65      7.48 o 
   3   7  13       30.17       25.01      6.01 o 
  -5   8  13       34.84       40.31      6.52 o 
  -4   8  13        6.32        1.11      4.62 o 
  -3   8  13       79.70       86.42      7.45 o 
  -2   8  13       55.43       74.96      6.96 o 
  -1   8  13        3.77        4.29      4.35 o 
   0   8  13       12.99       13.90      5.16 o 
   1   8  13       65.21       67.79      7.24 o 
   2   8  13        0.03        0.71      4.52 o 
   3   8  13        0.22       -4.17      4.62 o 
  -5   9  13       49.35       52.77      7.44 o 
  -4   9  13        2.65        2.16      5.39 o 
  -3   9  13      124.36      146.24      9.11 o 
  -2   9  13        3.35        7.65      4.68 o 
  -1   9  13        0.28       -3.91      3.91 o 
   0   9  13       47.87       54.33      5.64 o 
   1   9  13       72.28       95.07      8.90 o 
   2   9  13        8.51        8.43      4.78 o 
   3   9  13       29.91       30.27      6.43 o 
  -5  10  13        3.77        3.71      6.25 o 
  -4  10  13       41.11       42.14      6.59 o 
  -3  10  13       55.63       52.98      8.24 o 
  -2  10  13        0.08        3.55      4.19 o 
  -1  10  13       17.16       19.88      4.85 o 
   0  10  13       49.20       50.33      5.57 o 
   1  10  13      147.13      145.42     10.83 o 
   2  10  13       41.63       61.98     16.05 o 
   3  10  13        1.64        5.09      7.36 o 
  -4  11  13       13.61       10.83      5.49 o 
  -3  11  13       24.94       30.00      5.86 o 
  -2  11  13        0.26       -0.50      4.10 o 
  -1  11  13        6.31        5.10      3.78 o 
   0  11  13        0.00        7.34      4.99 o 
   1  11  13       79.15       90.64     10.12 o 
   2  11  13        0.30       -1.46      6.88 o 
  -4  12  13        0.99        1.87      4.91 o 
  -3  12  13       66.25       67.12     14.39 o 
  -2  12  13      104.33      115.63      8.22 o 
  -1  12  13        0.05       -1.78      4.16 o 
   0  12  13       12.01       15.75      5.24 o 
   1  12  13       22.60       27.12      7.14 o 
   2  12  13        1.48       -2.61      5.09 o 
  -3  13  13       16.92       19.21      5.44 o 
  -2  13  13       11.47       19.21      8.59 o 
  -1  13  13        7.49       16.48      5.76 o 
   0  13  13      114.70      138.16     13.63 o 
   1  13  13        0.58       -5.39      5.39 o 
  -2  14  13        3.77        8.46      6.27 o 
  -1  14  13      109.34      144.86     10.57 o 
   0  14  13        3.87       -2.90      5.90 o 
  -4   0  14       37.12       33.25      6.82 o 
  -2   0  14       60.79       56.64     13.83 o 
   0   0  14        6.36        0.05      8.56 o 
   2   0  14       51.31       69.65     14.16 o 
  -5   1  14       10.60        7.51      4.40 o 
  -4   1  14        9.66       17.18      4.15 o 
  -3   1  14       15.01       14.53      7.40 o 
  -2   1  14        7.55        8.93      4.16 o 
  -1   1  14        0.16       -2.66      7.68 o 
   0   1  14        7.72       13.47      6.98 o 
   1   1  14       77.48       94.42     10.66 o 
   2   1  14       59.02       60.79      9.52 o 
   3   1  14       66.36       67.79     16.27 o 
  -5   2  14       29.45       30.18      5.31 o 
  -4   2  14        1.19        1.31      6.01 o 
  -3   2  14       58.75       75.30     15.34 o 
  -2   2  14        0.01        1.21      4.28 o 
  -1   2  14       24.92       24.93      5.60 o 
   0   2  14        9.37        1.56      3.57 o 
   1   2  14       17.54       24.90      9.17 o 
   2   2  14       38.42       64.86      9.66 o 
   3   2  14       17.49       13.70      7.24 o 
  -5   3  14       70.29       59.95      8.63 o 
  -4   3  14       23.95       30.03      6.53 o 
  -3   3  14       31.16       33.53      8.55 o 
  -2   3  14      107.81      108.39      8.45 o 
  -1   3  14        0.00       -0.18      4.16 o 
   0   3  14        1.58       -1.03      4.05 o 
   1   3  14        1.46       -2.45      3.74 o 
   2   3  14       49.65       61.24      8.83 o 
   3   3  14       23.23       32.08      8.76 o 
  -5   4  14       30.85       21.81      9.12 o 
  -4   4  14       10.18        9.37      6.89 o 
  -3   4  14       31.11       23.32      6.10 o 
  -2   4  14        2.05       -6.83      6.83 o 
  -1   4  14      126.01      157.66     10.23 o 
   0   4  14       15.83       10.80      4.76 o 
   1   4  14        1.04       -1.94      4.34 o 
   2   4  14       28.51       29.36      5.61 o 
  -4   5  14       23.81        6.45      5.47 o 
  -3   5  14       21.13       25.62      6.44 o 
  -2   5  14       34.82       24.15      6.21 o 
  -1   5  14       14.64       21.15      5.65 o 
   0   5  14        0.71       -2.05      4.46 o 
   1   5  14       25.81       29.03      5.83 o 
   2   5  14        0.00        2.96      4.67 o 
  -4   6  14        0.27        4.19      5.59 o 
  -3   6  14        8.31       14.79      5.77 o 
  -2   6  14       35.00       53.71      7.29 o 
  -1   6  14       10.36       15.67      5.47 o 
   0   6  14       52.00       55.71      8.21 o 
   1   6  14        1.79       -1.23      4.58 o 
   2   6  14        0.55       -1.36      4.66 o 
  -4   7  14        4.68        0.89      5.64 o 
  -3   7  14        3.19        6.44      5.47 o 
  -2   7  14       27.88       31.17      6.58 o 
  -1   7  14        8.24       12.80      5.49 o 
   0   7  14        3.28        6.55      6.27 o 
   1   7  14        3.46       -1.53      4.66 o 
   2   7  14       78.57       92.83      8.36 o 
  -4   8  14       23.18       20.83      8.20 o 
  -3   8  14        6.97        7.36      5.73 o 
  -2   8  14        0.75        3.75      5.21 o 
  -1   8  14       42.43       55.90      7.90 o 
   0   8  14       16.25       10.47      5.36 o 
   1   8  14        9.04       15.84      5.35 o 
  -3   9  14       13.48       13.06      5.99 o 
  -2   9  14       14.15        9.76      7.53 o 
  -1   9  14        0.53        4.39      9.03 o 
   0   9  14        0.01        4.70      4.99 o 
   1   9  14      158.69      174.37     11.19 o 
  -2  10  14       21.20       19.29      6.26 o 
  -1  10  14       32.77       36.82      6.49 o 
   0  10  14       30.14       31.05      9.24 o 
  -1  11  14       80.16      102.52     19.15 o 
  -3   0  15        6.74        1.87     10.65 o 
  -1   0  15        6.99        4.99     10.10 o 
   1   0  15      123.39      160.59     19.54 o 
  -3   1  15       39.54       45.42      5.80 o 
  -2   1  15        4.81        7.53      7.20 o 
  -1   1  15        9.21        5.62      7.17 o 
   0   1  15      186.42      203.80     15.01 o 
   1   1  15       44.47       59.43     13.06 o 
  -3   2  15        3.96        9.33      7.64 o 
  -2   2  15      103.92      130.86      8.36 o 
  -1   2  15       70.16      103.15     11.88 o 
   0   2  15        0.03        3.78      6.45 o 
  -2   3  15        8.72       12.57      5.20 o 
  -1   3  15       13.22       12.84      5.03 o 
   0   3  15       34.16       32.92      4.98 o 
  -2   4  15        6.18        1.73      4.94 o 
  -1   4  15        0.06       -4.53      4.53 o 
   0   4  15        4.18        9.97      5.11 o 
  -2   5  15      101.05      115.33     25.44 o 
  -1   5  15        0.93       -0.45      5.76 o 
                                                 
